# Supplementary material for: Wnt/β-Catenin Signaling Regulates Hepatitis B Virus cccDNA Levels
Source: Int J Mol Sci. 2025 Jul 19;26(14):6942. doi: 10.3390/ijms26146942 (PMC12295781; doi:10.3390/ijms26146942)
Supplement: Supplementary file 1 [file ijms-26-06942-s001.zip]

Archive with 2 entries (2 files):
- Supplementary_Data_S1_S2.xlsx
- Supplementary_Figures-mod.pdf
