# Supplementary material for: Wnt/β-Catenin Signaling Regulates Hepatitis B Virus cccDNA Levels
Source: Int J Mol Sci. 2025 Jul 19;26(14):6942. doi: 10.3390/ijms26146942 (PMC12295781; doi:10.3390/ijms26146942)
Supplement: Supplementary file 1 [file ijms-26-06942-s001.zip › Supplementary_Data_S1_S2.xlsx]

## Sheet: Supplementary DataS1
Gene	PXB control	HBV-infected PXB
5S_rRNA_1	0	0
5S_rRNA_2	0	0
5S_rRNA_3	0	0
5S_rRNA_4	0	0
5S_rRNA_5	0	0
5S_rRNA_6	0	0
5S_rRNA_7	0	0
7SK_1	0	0
7SK_2	0	0
7SK_3	0	0
7SK_4	0	0
7SK_5	0	0
7SK_6	0	0
7SK_7	0	0
A1BG	65.0795	50.1421
A1BG-AS1	0.791047	2.09982
A1CF	130.452	141.536
A2M	2896.71	2949.62
A2M-AS1	1.01024	2.01125
A2ML1	0	0
A2ML1-AS1	0	0
A2ML1-AS2	0	0
A2MP1	34.633	24.8722
A3GALT2	0	0
A4GALT	9.00874	2.49099
A4GNT	0	0
AAAS	20.2893	17.0076
AACS	9.88727	5.3767
AACSP1	0	0
AADAC	86.0974	117.788
AADACL2	0	0
AADACL3	0	0
AADACL4	0	0
AADAT	2.96463	8.85326
AAED1	9.31326	6.6559
AAGAB	34.5848	42.4597
AAK1	1.9243	1.96462
AAMDC	34.1131	21.129
AAMP	125.406	104.728
AANAT	0	0
AAR2	49.161	48.2271
AARD	0	0
AARS	197.46	157.442
AARS2	8.22482	5.45816
AARSD1	11.9298	13.4586
AASDH	7.61367	8.52625
AASDHPPT	14.6507	13.9909
AASS	17.3248	17.8844
AATF	49.5986	48.8733
AATK	0	0.471068
AATK-AS1	0	0
AB015752.3	0	0
AB019438.66	0	0
AB019440.1	0	0
AB019440.50	0	0
AB019441.29	0	0
ABAT	98.6336	125.945
ABC12-47043100G14.2	0	0
ABC7-42389800N19.1	0	5.64854
ABC7-43041300I9.1	0	0
ABCA1	36.4015	27.2571
ABCA10	0	0
ABCA11P	0	2.17
ABCA12	0	0
ABCA13	0	0
ABCA17P	0.672161	0
ABCA2	18.2388	11.594
ABCA3	15.0048	12.0242
ABCA4	0.509723	0.169131
ABCA5	5.53985	10.2492
ABCA6	4.99615	6.32027
ABCA7	12.1497	6.31
ABCA8	14.768	18.9006
ABCA9	0.483509	0
ABCA9-AS1	0	0
ABCB1	66.8548	75.5282
ABCB10	12.459	16.8806
ABCB10P1	0	0
ABCB10P3	0	0
ABCB10P4	0	0
ABCB11	11.581	16.2247
ABCB4	63.0918	90.7815
ABCB5	0	0
ABCB6	19.5259	18.3099
ABCB7	15.675	18.7241
ABCB8	11.1191	6.2799
ABCB9	1.52524	0.787251
ABCC1	10.2084	3.09692
ABCC10	4.37341	3.99064
ABCC11	0.914736	2.02346
ABCC12	0	0
ABCC13	0	0
ABCC2	207.396	209.39
ABCC3	217.51	177.459
ABCC4	1.91598	2.36132
ABCC5	5.79336	6.40765
ABCC5-AS1	0	0
ABCC6	100.547	98.3414
ABCC6P1	87.5772	125.21
ABCC6P2	6.09208	1.34761
ABCC8	0	0
ABCC9	4.83625	11.8107
ABCD1	10.9608	9.35208
ABCD1P2	0	0
ABCD1P3	0	0
ABCD1P4	0	0
ABCD1P5	0	0
ABCD2	1.41673	0.470086
ABCD3	51.5688	62.8999
ABCD4	7.05474	13.5434
ABCE1	23.9806	32.9982
ABCF1	100.627	86.5521
ABCF2	25.8292	32.3038
ABCF2P1	0	0
ABCF2P2	0	0
ABCF3	30.5505	34.0715
ABCG1	0	0.718255
ABCG2	20.508	27.8239
ABCG4	0	0
ABCG5	30.884	40.5964
ABCG8	199.799	199.161
ABHD1	10.6413	3.53088
ABHD10	25.5971	26.6935
ABHD11	1.93044	5.12433
ABHD12	81.185	49.6002
ABHD12B	0	0
ABHD13	2.48339	8.24016
ABHD14A	10.5255	9.52489
ABHD14A-ACY1	0	0
ABHD14B	27.9582	22.2643
ABHD15	52.8975	42.4512
ABHD16A	57.4559	44.4838
ABHD16B	6.22014	0
ABHD17A	17.9947	6.20967
ABHD17AP1	0	0
ABHD17AP2	0	0
ABHD17AP3	0	0
ABHD17AP4	0	0
ABHD17AP5	2.45488	0
ABHD17AP6	0	0
ABHD17B	6.72002	10.4056
ABHD17C	0.609152	10.1061
ABHD2	389.767	351.207
ABHD3	14.1693	13.0971
ABHD4	51.7439	63.9727
ABHD5	20.1994	30.5073
ABHD6	29.5489	46.5719
ABHD8	5.99835	17.2494
ABI1	36.5103	47.7657
ABI2	2.09331	2.33632
ABI3	0	0
ABI3BP	0.201256	0
ABL1	23.9386	20.0913
ABL2	5.99971	7.07828
ABLIM1	54.1661	51.8391
ABLIM2	3.28779	1.93942
ABLIM3	93.691	64.4103
ABO	0	0
ABR	1.13215	0.626099
ABRA	0	0
ABRACL	125.199	106.299
ABT1	29.3933	22.1068
ABT1P1	0	0
ABTB1	7.18035	8.3388
ABTB2	30.6552	20.9331
AC000003.1	0	0
AC000003.2	0	0
AC000029.1	0	0
AC000032.2	0	0
AC000036.4	0	0
AC000041.8	0	0
AC000067.1	0	0
AC000068.10	0	0
AC000068.5	8.42878	4.89432
AC000068.9	0	0
AC000077.2	0	0
AC000078.5	0	0
AC000081.2	0	0
AC000089.3	0	0
AC000095.9	0	0
AC000099.1	0	0
AC000110.1	0	0
AC000111.3	0	0
AC000111.4	0	0
AC000111.5	0	0
AC000111.6	0	0
AC000120.7	0	0
AC000123.4	0	0
AC000124.1	0	0
AC000362.1	0	0
AC000367.1	0	0
AC000370.2	0	0
AC000374.1	0	0
AC000403.1	0	0
AC002044.4	0	0
AC002056.3	0	0
AC002056.5	0	0
AC002059.10	0	0
AC002064.4	0	0
AC002064.5	0	0
AC002066.1	0	0
AC002066.2	0	0
AC002069.5	0	0
AC002069.6	0	0
AC002070.1	0	0
AC002075.3	0	0
AC002075.4	0	0
AC002076.10	0	0
AC002115.5	0	0
AC002115.9	0	0
AC002116.7	0	0
AC002116.8	0	0
AC002117.1	0	0
AC002127.2	0	0
AC002127.4	0	0
AC002128.5	0	0
AC002306.1	0	0
AC002310.10	0	0
AC002310.12	0	2.40755
AC002310.13	0	0
AC002310.17	0	0
AC002310.7	0	0
AC002314.4	0	0
AC002331.1	0	0
AC002365.1	0	0
AC002366.3	0	0
AC002368.4	0	0
AC002383.2	0	0
AC002386.1	0	0
AC002395.1	0	0
AC002398.11	0	0
AC002398.12	0	0
AC002398.13	0	0
AC002398.5	0	0
AC002398.9	10.6528	15.5527
AC002400.1	0	0
AC002401.1	0	0
AC002429.4	0	0
AC002429.5	0	0
AC002451.1	0	0
AC002451.3	0	0
AC002454.1	0	0
AC002456.2	0	0
AC002463.3	0	0
AC002465.2	0	0
AC002467.7	2.24532	1.49004
AC002472.1	0	0
AC002472.11	0	0
AC002472.13	0	0
AC002477.1	0	0
AC002480.2	0	0
AC002480.3	0	0
AC002480.4	0	0
AC002480.5	0	0
AC002485.1	0	0
AC002486.2	0	0
AC002486.3	0	0
AC002511.1	0	0
AC002511.2	0	0
AC002511.3	0	0
AC002519.6	0	0
AC002519.8	0	0
AC002523.1	0	0
AC002539.1	0	0
AC002539.2	0	0
AC002542.2	0	0
AC002543.2	0	3.00143
AC002550.5	0	0
AC002551.1	0	0
AC002553.1	0	0
AC002553.4	0	0
AC002558.1	0	0
AC002978.1	0	0
AC002979.1	0	0
AC002981.1	0	0
AC002984.2	0	0
AC002985.3	0	0
AC002992.1	0	0
AC002994.1	0	0
AC003001.1	0	0
AC003002.4	0	0
AC003002.6	0	3.6352
AC003003.5	0	0
AC003005.2	0	0
AC003005.4	0	0
AC003006.1	0	0
AC003006.7	2.65233	0
AC003009.1	0	0
AC003009.2	0	0
AC003029.1	0	0
AC003035.1	0	0
AC003043.1	0	0
AC003045.1	0	0
AC003051.1	0	0
AC003075.4	0	0
AC003079.1	0	0
AC003080.4	0	0
AC003084.2	0	0
AC003088.1	0	0
AC003090.1	0	0
AC003092.1	0	0
AC003092.2	0	0
AC003101.1	0	0
AC003102.1	0	0
AC003102.3	0	0
AC003104.1	0	0
AC003658.1	0	0
AC003664.1	0	0
AC003665.1	0	0
AC003666.1	0	0
AC003681.1	0	0
AC003682.16	0	0
AC003682.17	0	0
AC003956.1	0	0
AC003958.2	0	0
AC003958.6	0	0
AC003968.1	0	0
AC003973.1	0	0
AC003973.4	0	0
AC003973.5	0	0
AC003973.6	0	0
AC003984.1	0	0
AC003985.1	0	0
AC003986.5	0	0
AC003986.6	0	0
AC003986.7	0	0
AC003988.1	0	0
AC003989.3	0	0
AC003989.4	0	0
AC003991.3	0	0
AC004000.1	0	0
AC004004.2	0	0
AC004006.2	0	0
AC004009.3	0	0
AC004012.1	4.13744	0
AC004014.3	0	0
AC004014.4	0	0
AC004016.1	0	0
AC004016.2	0	0
AC004017.1	0	0
AC004019.10	0	0
AC004019.13	0	0
AC004019.18	0	0
AC004022.7	0	0
AC004022.8	0	0
AC004041.2	0	0
AC004051.2	0	0
AC004052.1	0	0
AC004053.1	0	0
AC004054.1	0	0
AC004057.1	0	0
AC004062.2	0	0
AC004063.1	0	0
AC004066.2	0	0
AC004066.3	0	0
AC004067.5	0	0
AC004069.1	0	0
AC004069.2	0	0
AC004070.1	0	0
AC004074.3	0	0
AC004074.4	0	0
AC004076.7	0	0
AC004076.9	0	1.42626
AC004079.1	0	0
AC004112.4	0	0
AC004112.5	0	0
AC004112.7	0	0
AC004125.3	0	0
AC004129.7	0	0
AC004129.9	0	0
AC004156.3	0	0
AC004158.2	0	0
AC004158.3	0	0
AC004159.1	0	0
AC004160.4	0	0
AC004166.6	0	0
AC004221.2	0	0
AC004231.2	0	0
AC004237.1	0	0
AC004257.1	0	0
AC004257.3	0	0
AC004381.6	0.537434	0.713305
AC004381.7	0	0
AC004383.3	0	0
AC004386.3	0	0
AC004386.4	0	0
AC004410.3	0	0
AC004447.2	10.0593	6.67557
AC004448.2	0	0
AC004448.5	0	0
AC004449.6	0	0
AC004453.8	0	0
AC004458.1	0	0
AC004460.1	0	0
AC004461.4	0	0
AC004463.6	0	0
AC004466.1	0	0
AC004471.10	0	0
AC004471.9	0	0
AC004485.3	0	0
AC004490.1	0	0
AC004492.1	0	0
AC004510.3	0	0
AC004520.1	0	0
AC004528.1	0	0
AC004528.4	0	0
AC004535.2	0	0
AC004538.3	0	0
AC004540.4	0	0
AC004540.5	0	0
AC004543.1	0	0
AC004543.2	0	0
AC004549.6	0	0
AC004552.1	0	0
AC004562.1	0	0
AC004593.3	0	0
AC004595.1	0	0
AC004603.4	0	0
AC004623.2	0	0
AC004637.1	0	0
AC004655.1	0	0
AC004656.1	0	0
AC004673.1	0	0
AC004691.5	0	0
AC004692.4	0	0
AC004692.5	0	0
AC004699.1	0	0
AC004702.2	0	0
AC004706.1	1.41901	1.88336
AC004744.3	0	0
AC004745.1	0	0
AC004769.1	0	0
AC004771.1	0	0
AC004775.5	0	0
AC004791.2	0	0
AC004797.1	0	0
AC004812.1	0	0
AC004817.1	0	0
AC004824.1	0	0
AC004824.2	0	0
AC004832.1	0	0
AC004837.3	0	0
AC004837.4	0	0
AC004837.5	0	0
AC004840.8	0	0
AC004840.9	0	0
AC004851.1	0	0
AC004854.4	0	0
AC004854.5	0	0
AC004862.6	0	0.543238
AC004866.1	0	0
AC004866.3	0	0
AC004869.2	0	0
AC004869.3	0	0
AC004870.3	0	0
AC004870.4	0	0
AC004870.5	0	0
AC004875.1	0	0
AC004878.2	0	0
AC004878.3	0	0
AC004878.5	0	0
AC004878.6	1.61152	0
AC004878.7	0	0
AC004878.8	0	0
AC004889.1	0	0
AC004893.10	0	0
AC004893.11	4.74119	0
AC004895.1	0	0
AC004895.4	0	0
AC004899.1	0	0
AC004899.3	0	0
AC004901.1	0	0
AC004906.3	0	0
AC004911.2	0	0
AC004917.1	11.4714	1.52253
AC004920.2	0	0
AC004920.3	0	0
AC004924.1	0	0
AC004938.5	0	0
AC004941.3	0	0
AC004941.5	0	0
AC004943.1	0	0
AC004945.1	0	0
AC004947.2	0	0
AC004951.5	0	1.85595
AC004951.6	0	1.57149
AC004967.7	4.94271	0
AC004969.1	0	0
AC004980.1	0	0
AC004980.10	0	0
AC004980.11	0	0
AC004980.7	0	0
AC004980.8	0	0
AC004980.9	0	0
AC004985.12	0	0
AC004987.10	0	0
AC004987.9	0	0
AC004988.1	0	0
AC005000.1	0	0
AC005000.2	0	0
AC005003.1	0	2.44911
AC005007.3	0	0
AC005008.2	0	0
AC005008.3	0	0
AC005009.1	0	0
AC005009.2	0	0
AC005013.1	0	0
AC005013.5	0	0
AC005014.5	0	0
AC005017.2	0	0
AC005019.2	0	0
AC005019.3	0	0
AC005020.1	0	0
AC005022.1	0	0
AC005027.3	0	0
AC005029.1	0	0
AC005033.6	0	0
AC005034.2	0	0
AC005034.3	0	0
AC005037.1	0	0
AC005037.2	0	0
AC005037.3	0	0
AC005037.4	0	0
AC005037.6	0	0
AC005040.3	0	0
AC005041.11	0	0
AC005041.17	0	0
AC005042.2	0	0
AC005042.3	0	0
AC005042.4	0	0
AC005042.5	0	0
AC005048.1	0	0
AC005062.2	0	0
AC005071.1	0	0
AC005076.5	0	0
AC005077.12	2.57305	1.70753
AC005077.14	0	0
AC005077.5	0	0
AC005077.7	0	0
AC005077.8	0	0
AC005077.9	0	0
AC005082.1	0	0
AC005082.12	0	0
AC005083.1	0	0
AC005086.1	0	0
AC005086.2	0	0
AC005086.3	0	0
AC005086.4	0	0
AC005088.1	0	0
AC005094.2	0	0
AC005102.1	0	0
AC005104.3	4.99863	0
AC005105.2	0	0
AC005150.1	0	0
AC005152.3	0	0
AC005154.6	0.516817	1.30329
AC005154.7	0	0
AC005154.8	0	0
AC005159.1	0	0
AC005160.3	0	0
AC005161.1	0	0
AC005162.4	0	0
AC005162.5	0	0
AC005176.1	0	0
AC005176.2	0	0
AC005176.3	0	0
AC005178.1	0	0
AC005189.6	0	0
AC005195.1	0	0
AC005197.2	0	0
AC005215.1	0	0
AC005220.3	0	0
AC005224.2	0	1.90787
AC005229.1	0	0
AC005229.5	0	0
AC005229.7	0	0
AC005235.1	0	0
AC005237.2	0	0
AC005237.4	0	0
AC005253.2	0	0.732733
AC005253.4	0	0
AC005255.3	0	0
AC005255.5	0	0
AC005255.6	0	0
AC005256.1	0	0
AC005262.2	0	0
AC005262.3	0	0
AC005262.4	0	0
AC005264.2	0	0
AC005276.1	0	0
AC005280.1	15.2682	6.55617
AC005281.1	0	0
AC005281.2	0	0
AC005284.1	0	0
AC005288.1	0	0
AC005300.5	0	0
AC005301.8	0	0
AC005304.1	0	0
AC005306.3	0	0
AC005307.1	0	0
AC005307.3	0	0
AC005324.6	0	0
AC005324.7	0	0
AC005326.2	0	0
AC005329.7	4.94963	0.410585
AC005330.2	0	0
AC005336.4	0	0
AC005336.5	0	0
AC005339.2	0	7.48061
AC005351.1	0	0
AC005355.1	0	0
AC005355.2	0	0
AC005356.1	0	0
AC005357.1	0	0
AC005358.1	0	0
AC005358.3	0	0
AC005363.9	0	0
AC005370.1	0	0
AC005375.1	0	0
AC005387.2	0	0
AC005387.3	0	0
AC005391.2	0	0
AC005392.13	0	0
AC005394.1	0	0
AC005399.1	0	0
AC005477.1	0	0
AC005481.5	0	0
AC005484.5	0	0
AC005487.2	0	0
AC005488.1	0	0
AC005488.11	0	0
AC005493.1	0	0
AC005498.3	0	0
AC005498.4	0	0
AC005513.1	0	0
AC005517.3	0	0
AC005518.2	0	0
AC005519.4	0	0
AC005522.6	0	0
AC005522.7	0	0
AC005523.2	21.0301	8.61987
AC005523.3	0	0
AC005532.5	0	0
AC005534.6	0	0
AC005534.8	0	0
AC005537.2	0	0
AC005538.5	0	0
AC005539.2	0	0
AC005540.3	0	0
AC005544.1	0	0
AC005546.2	0	0
AC005549.1	0	0
AC005549.2	0	0
AC005549.3	0	0
AC005550.3	0	0
AC005550.4	0	0
AC005550.5	0	0
AC005559.2	0	0
AC005559.3	0	0
AC005562.1	7.43653	5.92204
AC005588.2	0	0
AC005592.1	0	0
AC005592.2	0	0
AC005592.3	0	0
AC005594.3	0	0
AC005597.1	0	0
AC005606.1	0	1.14012
AC005606.14	0	0
AC005606.15	0	0
AC005609.1	0	0
AC005609.2	0	0
AC005614.3	0	0
AC005614.5	0	0
AC005616.1	0	0
AC005616.2	0	0
AC005618.1	0	0
AC005618.6	0	0
AC005621.1	0	0
AC005624.2	0	3.95202
AC005625.1	0	0
AC005626.3	0	0
AC005631.1	0	0
AC005682.5	0	0
AC005682.6	0	0
AC005682.7	0	0
AC005682.8	0	0
AC005686.1	0	0
AC005701.1	0	0
AC005702.1	0	0
AC005702.2	0	0
AC005702.3	0	0
AC005702.4	0	0
AC005703.2	0	0
AC005703.3	0	0
AC005722.4	0	0
AC005725.1	0	0
AC005730.2	0	0
AC005740.3	0	0
AC005740.4	0	0
AC005740.5	0	0
AC005740.6	0	0
AC005741.2	0	0
AC005754.7	0	0
AC005754.8	0	0
AC005757.6	0	0
AC005757.7	0	0
AC005758.1	0	0
AC005772.2	0	0
AC005775.2	0	0
AC005776.1	0	0
AC005777.3	0	0
AC005779.1	0	0
AC005779.2	0	0
AC005780.1	0	0
AC005783.1	0	0
AC005785.2	0	0
AC005786.3	0	0
AC005786.5	0	0
AC005786.7	0	10.3802
AC005789.11	0	0
AC005789.9	0	0
AC005794.1	0	0
AC005795.1	0	0
AC005808.3	0	0
AC005822.1	0	0
AC005831.1	0	0
AC005838.2	0	0
AC005841.1	0	0
AC005863.1	0	0
AC005863.2	0	0
AC005884.1	0	0
AC005926.1	0	0
AC005932.1	0	0
AC005943.4	0	0
AC005943.5	0	0
AC005944.2	0	0
AC005954.3	0	0
AC005954.4	0	0
AC006000.5	0	0
AC006001.1	0	0
AC006003.3	0	0
AC006004.1	0	0
AC006007.1	0	0
AC006011.4	0	0
AC006014.1	0	0
AC006014.10	0	0
AC006014.7	0	0
AC006014.8	0	1.30677
AC006019.3	0	0
AC006019.4	0	0
AC006022.4	0	0
AC006023.8	0	0
AC006024.4	0	0
AC006026.1	0	0
AC006026.10	0	0
AC006026.12	0	0
AC006026.13	0	0
AC006026.9	0	0
AC006028.11	0	0
AC006033.22	0	0
AC006035.1	0	0
AC006037.2	0	0
AC006041.1	0	0
AC006042.6	0	0
AC006042.7	0	0
AC006042.8	0	0
AC006045.3	0	0
AC006050.2	0	0
AC006070.12	0	0
AC006076.1	0	0
AC006077.4	0	0
AC006080.1	0	0
AC006111.1	0	0
AC006115.1	0	0
AC006115.3	0	0
AC006115.6	0	0
AC006116.1	0	0
AC006116.12	0	0
AC006116.13	0	0
AC006116.14	0	0
AC006116.15	0	0
AC006116.17	0	0
AC006116.19	0	0
AC006116.20	0	0
AC006116.21	0	0
AC006116.22	0	0
AC006116.24	0	0
AC006116.27	0	0
AC006126.3	0	0
AC006126.4	0	0
AC006129.1	0	0
AC006129.2	0	0
AC006129.4	0	0
AC006130.1	0	0
AC006130.3	0	0
AC006130.4	0	0
AC006133.3	0	0
AC006145.1	0	0
AC006150.1	0	0
AC006150.2	0	0
AC006153.3	0	0
AC006156.1	0	0
AC006156.2	0	0
AC006159.3	0	3.11626
AC006159.4	0	0
AC006159.5	0	0
AC006160.5	0	0
AC006195.2	0	0
AC006196.1	0	0
AC006227.1	0	0
AC006262.10	0	0
AC006262.4	0	0
AC006262.5	0	0
AC006262.6	0	0
AC006272.1	0	0
AC006272.2	0	0
AC006273.4	0	0
AC006273.5	0	0
AC006273.7	0	0
AC006277.2	0	0
AC006296.1	0	0
AC006296.2	0	0
AC006322.1	0	0
AC006326.3	0	0
AC006326.5	0	0
AC006328.1	0	0
AC006328.9	0	0
AC006335.10	0	0
AC006335.11	0	0
AC006335.2	0	0
AC006335.6	0	0
AC006355.3	0	0
AC006366.3	0	0
AC006369.2	0	0
AC006369.3	0	0
AC006371.1	0	0
AC006372.1	0	0
AC006372.4	0	0
AC006372.5	0	0
AC006372.6	0	0
AC006373.1	0	0
AC006377.1	0	0
AC006378.2	0	0
AC006380.1	0	0
AC006380.3	0	0
AC006390.4	0	0
AC006427.2	0	0
AC006432.1	0	0
AC006435.1	0	0
AC006445.6	21.8212	7.24049
AC006445.7	0	0
AC006449.1	0	4.00601
AC006452.1	0	0
AC006455.1	0	0
AC006458.3	0	0
AC006460.2	0	3.90986
AC006461.2	0	0
AC006465.4	0	0
AC006466.5	0	0
AC006480.1	0	0
AC006482.1	0	0
AC006483.1	0	0
AC006483.5	0	0
AC006486.1	1.00473	0.666757
AC006486.9	10.4545	0
AC006487.1	0	0
AC006499.1	0	0
AC006499.2	0	0
AC006499.3	0	0
AC006499.4	0	0
AC006499.5	0	0
AC006499.6	0	0
AC006499.7	0	0
AC006499.8	0	0
AC006499.9	0	0
AC006509.4	0	0
AC006509.7	0	0
AC006534.1	0	0
AC006534.2	0	0
AC006538.1	0	0
AC006538.4	0	0
AC006539.1	0	0
AC006539.2	0	0
AC006539.3	0	0
AC006539.4	0	0
AC006547.13	0	0
AC006547.14	0	0
AC006547.15	0	0
AC006547.8	0	0
AC006548.19	0	0
AC006548.26	0	0
AC006552.1	0	0
AC006557.1	0	0
AC006926.1	0	0
AC006942.4	0	0
AC006946.12	0	0
AC006946.15	0	0
AC006946.16	0	0
AC006946.17	0	0
AC006947.1	0	0
AC006953.1	0	0
AC006960.5	0	0
AC006960.7	0	0
AC006967.1	0	0
AC006978.6	0	0
AC006987.4	0	0
AC006987.5	0	0
AC006987.6	0	0
AC006987.7	0	0
AC006988.1	0	0
AC006989.2	0	0
AC006994.1	0	0
AC006994.2	0	0
AC006994.3	0	0
AC006995.8	0	0.609646
AC007000.10	0	0
AC007000.11	0	0
AC007000.12	2.31836	0
AC007003.1	0	0
AC007009.1	0	0
AC007009.2	0	0
AC007016.3	0	0
AC007025.1	0	0
AC007036.4	0	0
AC007036.5	0	0
AC007036.6	0	0
AC007038.7	0	0
AC007040.1	0	0
AC007040.11	0	0
AC007040.2	0	0
AC007040.3	0	0
AC007040.6	0	0
AC007040.7	0	0
AC007040.8	0	0
AC007041.1	0	0
AC007041.2	0	0
AC007050.1	0	0
AC007050.17	0	0
AC007050.18	0	0
AC007056.1	0	0
AC007064.22	0	0
AC007064.24	0	0
AC007064.25	0	0
AC007078.4	0	0
AC007091.1	0	0
AC007096.1	0	0
AC007098.1	0	0
AC007099.1	0	0
AC007099.2	0	0
AC007106.1	0	0
AC007114.1	0	0
AC007115.3	0	0
AC007126.1	0	0
AC007128.1	0	0
AC007131.1	0	0
AC007131.2	0	0
AC007131.3	0	0
AC007136.1	0	0
AC007161.5	0	0
AC007163.10	0	0
AC007163.11	0	0
AC007163.3	0	0
AC007163.6	0	0
AC007163.8	0	0
AC007163.9	0	0
AC007179.1	0	0
AC007179.2	0	0
AC007182.6	0	0
AC007192.6	0	0
AC007193.10	0	0
AC007193.6	0	0
AC007193.8	0	0
AC007193.9	0	0
AC007204.1	0	0
AC007204.2	0	0
AC007216.1	0	0
AC007216.2	0	0
AC007228.11	0	0.716968
AC007228.5	0	0
AC007228.8	0	0
AC007228.9	0	0
AC007229.3	0	0
AC007237.2	0	0
AC007238.1	0	0
AC007241.1	0	0
AC007242.1	0	0
AC007246.3	3.93305	4.13259
AC007248.6	0	0
AC007248.7	0	0
AC007249.3	0	0
AC007250.4	0	0
AC007251.2	0	0
AC007253.1	0	0
AC007255.8	3.0686	0
AC007256.5	0	0
AC007271.3	0	0
AC007272.1	0	0
AC007272.3	0	0
AC007274.2	0	0
AC007274.5	0	0
AC007277.3	0	0
AC007278.2	0	0
AC007278.3	0	0
AC007279.2	0	0
AC007282.6	0	0
AC007283.4	0	0
AC007283.5	0	0
AC007285.6	0	0
AC007285.7	0	0
AC007292.1	0	0
AC007292.3	0	0
AC007292.4	0	0
AC007292.6	0	0
AC007292.7	0	0
AC007308.6	0	0.610916
AC007308.7	0	0
AC007312.3	0	0
AC007316.3	0	0
AC007317.1	0	0
AC007318.5	0	0
AC007319.1	0	0
AC007322.1	0	0
AC007322.3	0	0
AC007322.5	0	0
AC007322.7	0	0
AC007326.9	0	0
AC007327.5	0	0
AC007327.6	0	0
AC007333.1	0	0
AC007339.1	0	0
AC007347.1	25.1067	0
AC007349.4	0	0
AC007349.5	0	0
AC007349.7	0	0
AC007353.1	0	0
AC007358.1	0	0
AC007359.6	0	0
AC007362.1	0	0
AC007362.3	0	0
AC007364.1	0	0
AC007365.1	0	0
AC007365.2	0	0
AC007365.3	0	0
AC007365.4	0	0
AC007375.1	0	0
AC007377.1	0	0
AC007381.2	0	0
AC007381.3	0	0
AC007382.1	0	0
AC007383.3	4.27349	4.25396
AC007383.4	0	0
AC007383.6	0	0
AC007386.2	0	0
AC007386.3	0	0
AC007386.4	0	0
AC007387.2	0	0
AC007389.1	0	0
AC007389.2	0	0
AC007389.3	0	0.885386
AC007389.4	0	0
AC007390.4	0	0
AC007391.2	0	0
AC007392.3	0	0
AC007392.4	0	0
AC007394.3	0	0
AC007395.3	0	0
AC007395.4	0	0
AC007401.1	0	0
AC007401.2	0	0
AC007402.1	0	0
AC007403.1	0	0
AC007403.2	0	0
AC007403.3	0	0
AC007405.4	0	0
AC007405.6	0	1.51623
AC007405.8	0	0
AC007421.1	0	0
AC007422.1	0	0
AC007435.1	0	0
AC007436.1	0	0
AC007450.1	0	0
AC007461.1	0	0
AC007461.2	0	0
AC007463.2	0	0
AC007486.1	0	0
AC007528.1	0	0
AC007535.1	0	0
AC007551.1	0	0
AC007551.2	0	0
AC007551.3	0.545394	0
AC007556.3	0	0
AC007557.1	0	0
AC007557.2	0	0
AC007557.3	0	0
AC007557.4	0	0
AC007559.1	0	0
AC007560.1	0	0
AC007560.2	0	0
AC007562.1	0	0
AC007563.1	0	0
AC007563.3	0	0
AC007563.4	0	0
AC007563.5	0	0
AC007566.10	0	2.09158
AC007567.1	0	0
AC007568.1	0	0
AC007611.1	0	0
AC007618.3	0	0
AC007620.3	0	1.51077
AC007631.1	0	0
AC007652.1	0	0
AC007677.2	0	0
AC007679.1	0	0
AC007679.3	8.48678	0
AC007679.4	0	0
AC007680.2	0	0
AC007682.1	0	0
AC007682.2	0	0
AC007682.3	0	0
AC007690.1	0	0
AC007731.1	0	0
AC007740.1	0	0
AC007742.3	0	0
AC007742.7	0	0
AC007743.1	0	0
AC007750.5	0	0
AC007773.1	0	0
AC007773.2	0	0
AC007773.3	0	0
AC007787.2	0	0
AC007790.4	0	0
AC007795.1	0	0
AC007796.1	0	0
AC007842.1	0	0
AC007875.2	0	0
AC007875.3	0	0
AC007879.1	0	0
AC007879.2	0	0
AC007879.3	0	0
AC007879.4	0	0
AC007879.5	0	0
AC007879.6	0	0
AC007879.7	0	0
AC007880.1	0	0
AC007881.1	0	0
AC007881.2	0	0
AC007881.4	0	0
AC007899.3	0	0
AC007919.1	0	0
AC007919.18	0	0
AC007919.19	0	0
AC007919.2	0	0
AC007948.1	0	0
AC007950.1	0	0
AC007952.1	0	0
AC007952.4	0	0
AC007952.5	0	0
AC007952.6	0	0
AC007956.1	0	3.56739
AC007965.1	0	0
AC007966.1	0	0
AC007967.2	0	0
AC007967.3	0	0
AC007967.4	0	0
AC007969.4	0	0
AC007969.5	0	0
AC007970.1	0	0
AC008045.1	0	0
AC008060.5	0	0
AC008060.7	0	0
AC008060.8	0	0
AC008063.2	0	0
AC008063.3	0	0
AC008064.1	0	0
AC008065.1	0	0
AC008067.2	0	0
AC008069.1	0	0
AC008069.2	0	0
AC008072.1	0	0
AC008073.7	0	0
AC008073.9	0	0
AC008074.3	0	0
AC008074.4	0	0
AC008074.5	0	0
AC008079.9	0	0
AC008085.1	0	0
AC008088.4	0	0
AC008122.1	0	0
AC008132.1	0	0
AC008132.12	0	0
AC008132.13	0	0
AC008132.14	0	0
AC008147.1	0	0
AC008147.2	0	0
AC008154.4	0	0
AC008154.5	0	0
AC008155.1	0	0
AC008155.2	0	0
AC008163.4	0	0
AC008163.6	0	0
AC008166.1	0	0
AC008171.1	0	0
AC008173.1	0	0
AC008174.3	0	0
AC008175.1	0	0
AC008264.4	0	0
AC008265.2	0	0
AC008267.1	0	0
AC008268.1	0	0
AC008268.2	0	0
AC008269.2	0	0
AC008271.1	0	0
AC008277.1	0	0
AC008278.2	0	0
AC008278.3	0	0
AC008280.1	0	0
AC008280.3	0	0
AC008281.1	0	0
AC008372.1	0	0
AC008387.1	0	0
AC008391.1	0	0
AC008394.1	0	0
AC008397.1	0	0
AC008410.1	0	0
AC008427.2	0	0
AC008440.10	0	0
AC008440.5	0	0
AC008443.1	0	0
AC008498.1	0	0
AC008536.1	0	0
AC008555.1	0	0
AC008555.2	0	0
AC008565.1	0	0
AC008581.1	0	0
AC008592.3	0	0
AC008592.4	0	0
AC008592.5	0	0
AC008592.7	0	0
AC008592.8	0	0
AC008625.1	0	0
AC008671.1	0	0
AC008674.1	0	0
AC008686.1	0	0
AC008691.1	0	0
AC008694.2	0	0
AC008694.3	0	0
AC008697.1	0	0
AC008703.1	0	0
AC008703.2	0	0
AC008706.1	0	0
AC008731.1	0	0
AC008738.1	179.057	176.873
AC008738.2	0	0
AC008746.10	0	0
AC008746.12	0	0
AC008746.3	0	0
AC008746.5	0	0
AC008746.9	0	0
AC008747.1	0	0
AC008752.1	0	0
AC008752.2	0	0
AC008752.3	0	0
AC008753.3	0	0
AC008753.4	0	0
AC008753.6	0	0
AC008780.1	0	0
AC008781.7	0	0
AC008834.1	0	0
AC008834.2	0	0
AC008836.1	0	0
AC008850.3	0	0
AC008865.1	0	0
AC008869.1	0	0
AC008914.1	0	0
AC008937.2	0	0
AC008937.3	0	0
AC008938.1	0	0
AC008940.1	0	0
AC008948.1	0	7.40504
AC008949.1	0	0
AC008964.1	0	0
AC008967.1	0	0
AC008982.2	0	0
AC008984.2	0	0
AC008984.5	0	0
AC008984.6	0	0
AC008984.7	0	0
AC008991.1	0	0
AC008992.1	0	0
AC009005.2	0	0
AC009009.1	0	0
AC009014.3	0	0
AC009035.1	0	0
AC009041.1	0	0
AC009041.2	0	0
AC009052.12	0	0
AC009060.1	0	0
AC009061.1	0.946612	0
AC009065.1	0	0
AC009065.2	0	0
AC009065.3	0	0
AC009080.1	0	0
AC009081.1	0	0
AC009093.1	0	0
AC009095.4	0	0
AC009107.1	0	0
AC009110.1	0	0
AC009120.10	0	0
AC009120.3	0	0
AC009120.4	0	0
AC009120.5	0	0
AC009120.6	0	0
AC009120.8	0	0
AC009121.1	0	0
AC009132.1	0	0
AC009133.12	0	0
AC009133.14	3.24315	3.76638
AC009133.15	0	2.68044
AC009133.17	0	0
AC009133.20	0	0
AC009133.21	0	0
AC009134.1	0	0
AC009142.1	0	0
AC009158.1	0	0
AC009159.1	0	0
AC009161.1	0	0
AC009166.5	0	0
AC009196.1	0	0
AC009227.2	0	0
AC009227.3	0	0
AC009228.1	0	0
AC009229.5	0	0
AC009229.6	0	0
AC009234.1	0	0
AC009234.2	0	0
AC009236.2	0	0
AC009237.10	0	0
AC009237.11	0	0
AC009237.13	0	0
AC009237.14	0	0
AC009237.16	0	0
AC009237.17	0	0
AC009237.2	0	0
AC009237.4	0	0
AC009237.5	0	0
AC009237.6	0	0
AC009237.8	1.13302	3.00759
AC009238.6	0	0
AC009238.7	0	0
AC009238.8	0	0
AC009245.3	0	0
AC009262.2	0	0
AC009263.2	0	0
AC009274.6	0	0
AC009276.4	0	0
AC009297.1	0	0
AC009299.1	0	0
AC009299.2	0	0
AC009299.3	7.4359	4.93462
AC009299.4	0	0
AC009299.5	0	0
AC009302.2	0	0
AC009302.4	0	0
AC009303.1	0	0
AC009303.3	0	0
AC009305.1	0	0
AC009305.2	0	0
AC009310.1	0	0
AC009312.1	0	0
AC009313.1	0	0
AC009313.2	0	0
AC009336.1	0	0
AC009336.24	0	0
AC009362.2	0	0
AC009365.3	0	0
AC009365.4	0	0
AC009403.2	6.56385	7.84063
AC009404.2	0.544454	0.361311
AC009410.1	0	0
AC009411.1	0	0
AC009411.2	0	0
AC009413.2	0	0
AC009414.1	0	0
AC009469.1	19.6189	0
AC009473.1	0	0
AC009474.1	0	0
AC009474.2	0	0
AC009477.7	0	0
AC009478.1	0	0
AC009478.2	0	0
AC009480.1	0	0
AC009480.3	0	0
AC009480.4	0	0
AC009487.4	0	0
AC009487.5	0	0
AC009492.1	0	0
AC009494.3	0	0
AC009495.1	0	0
AC009495.2	0	0
AC009495.3	0	0
AC009495.4	0	0
AC009498.1	0	0
AC009499.1	0	0
AC009499.2	0	0
AC009500.2	0	0
AC009501.4	0.950685	0
AC009502.1	0	0
AC009502.4	0	0
AC009505.2	0	0
AC009505.4	0	0
AC009506.1	0	0.981391
AC009506.2	0	0
AC009508.1	0	0
AC009517.2	0	0
AC009518.2	0	0
AC009518.3	0	0
AC009518.4	0	0
AC009518.8	0	0
AC009531.2	0	0
AC009541.1	0	0
AC009542.2	0	0
AC009677.1	0	0
AC009695.1	0	0
AC009779.1	0	0
AC009784.1	0	0
AC009784.3	0	0
AC009784.4	0	0
AC009800.1	0	0
AC009802.1	0	0
AC009831.1	0	0
AC009835.1	0	0
AC009878.2	0	0
AC009892.1	0	0
AC009892.10	0	0
AC009892.2	0	0
AC009892.5	0	0
AC009892.9	0	0
AC009941.1	0	0
AC009945.4	0	0
AC009947.2	0	0
AC009947.3	0	0
AC009947.5	0	0
AC009948.5	3.86547	3.66458
AC009948.7	0	0
AC009950.2	2.57405	0.569398
AC009951.1	0	0
AC009951.2	0	0
AC009955.8	0	0
AC009960.1	0	0
AC009960.2	0	0
AC009960.3	0	0
AC009960.4	0	0
AC009960.5	0	0
AC009960.6	0	0
AC009960.7	0	0
AC009961.2	0	1.9166
AC009961.3	0	0
AC009961.5	0	0
AC009963.3	0	0
AC009963.4	0	0
AC009963.5	0	0
AC009963.6	0	0
AC009965.1	0	0
AC009965.2	0	0
AC009967.3	0	0
AC009969.1	0	0
AC009970.1	0	0
AC009974.11	0	0
AC009977.1	0	0
AC009987.1	0	0
AC009994.2	0	0
AC009997.1	0	0
AC010082.2	0	0
AC010084.1	0	0
AC010086.1	0	0
AC010086.5	0	0
AC010090.1	0	0
AC010091.1	0	0
AC010091.4	0	0
AC010092.1	0	0
AC010095.5	0	0
AC010095.6	0	0
AC010095.7	0	0
AC010096.1	0	0
AC010096.2	0	0
AC010105.1	0	0
AC010127.3	0	0
AC010132.10	0	0
AC010132.11	0	0
AC010136.2	0	0
AC010139.1	0	0
AC010141.1	0	0
AC010141.4	0	0
AC010141.6	0	0
AC010141.8	0	0
AC010145.4	0	0
AC010146.1	0	0
AC010146.2	0	0
AC010148.1	0.743153	0.986343
AC010149.4	0	0
AC010150.1	0	0
AC010150.2	0	0
AC010153.3	0	0
AC010154.2	0	0
AC010170.1	2.56608	0
AC010196.1	0	0
AC010203.1	0	0
AC010207.1	0	0
AC010209.1	0	0
AC010226.4	0	0
AC010235.1	0	0
AC010240.2	0	0
AC010240.3	0	0
AC010243.1	0	0
AC010247.1	0	0
AC010295.1	0	0
AC010296.1	0	0
AC010297.1	0	0
AC010311.1	0	0
AC010319.1	0	0
AC010323.1	0	0
AC010327.1	0	0
AC010327.2	0.721788	0.478993
AC010329.1	0	0
AC010335.1	11.5675	0
AC010336.1	0	0
AC010368.1	0	0
AC010368.2	0	0
AC010376.1	0	0
AC010422.1	0	0
AC010423.1	0	0
AC010441.1	2.23849	16.3406
AC010455.1	0	0
AC010458.1	0	0
AC010468.1	0	0
AC010468.2	0	0
AC010468.3	0	0
AC010492.2	0	0
AC010492.4	0	0
AC010492.5	0	0
AC010504.2	0	0
AC010518.3	0	0
AC010522.1	0	0
AC010524.2	0	0
AC010524.4	0	0
AC010525.1	0	0
AC010525.2	0	0
AC010525.4	0	0
AC010525.5	0	0
AC010525.6	0	0
AC010525.7	0	0
AC010528.1	0	0
AC010536.1	0	0
AC010543.1	0	0
AC010546.1	0	0
AC010547.9	0	0
AC010595.1	0	0
AC010609.1	0	0
AC010620.1	0	0
AC010641.1	0	0
AC010642.1	0.522686	1.0406
AC010642.2	0	0
AC010646.3	0	0
AC010649.1	0	0
AC010677.5	0	0
AC010723.1	0	0
AC010723.2	0	0
AC010724.1	0	0
AC010729.1	0	0
AC010729.2	0	0
AC010729.3	0	0
AC010731.2	0	0
AC010731.3	0	0
AC010731.4	0	0
AC010731.6	0	0
AC010733.4	0	0
AC010733.5	0	0
AC010733.7	0	0
AC010739.1	0	0
AC010740.1	0	0
AC010744.1	0	0
AC010745.1	0	0
AC010745.2	0	0
AC010745.3	0	0
AC010745.4	0	0
AC010746.3	0	0
AC010747.2	0	0
AC010754.1	0	0
AC010760.1	0	0
AC010761.10	0	0
AC010761.13	0	0
AC010761.14	0	0
AC010761.6	0	0
AC010761.8	0	0
AC010761.9	0	0
AC010874.1	0	0
AC010877.1	0	0
AC010878.3	0	0
AC010880.1	0	0
AC010883.5	11.1025	0
AC010884.1	0	0
AC010884.2	0	0
AC010886.2	0	0
AC010887.1	0	0
AC010890.1	0	0
AC010891.2	0	0
AC010894.3	0	0
AC010894.4	0	0
AC010894.5	0	0
AC010900.2	0	0
AC010904.1	0	0
AC010907.2	0	0
AC010907.5	0	0
AC010928.1	0	0
AC010930.1	0	0
AC010967.1	0	0
AC010967.2	0	0
AC010967.3	0	0
AC010969.1	0	0
AC010970.1	0	0
AC010970.2	0	0
AC010971.1	0	0
AC010974.3	0	0
AC010975.1	0	0
AC010975.2	0	0
AC010976.2	0	0
AC010980.2	0	0
AC010982.1	0	0
AC010982.2	0	0
AC010983.1	0	0
AC010987.5	0	0
AC010987.6	0	0
AC010999.1	0	0
AC011073.1	0	0
AC011193.1	0	0
AC011196.3	0	0
AC011225.1	0	0
AC011233.2	0	0
AC011239.1	0	0
AC011242.5	0	0
AC011242.6	0	0
AC011243.1	0	0
AC011247.3	0	0
AC011284.3	0	0
AC011286.1	0	0
AC011288.2	0	0
AC011290.4	0	0
AC011290.5	0	0
AC011293.1	0	0
AC011294.3	0	0
AC011298.1	0	0
AC011298.2	0	0
AC011306.1	0	0
AC011306.2	0	0
AC011308.1	0	0
AC011313.1	0	0
AC011322.1	0	0
AC011330.5	0	4.5323
AC011343.1	0	0
AC011357.1	0	0
AC011363.1	0	0
AC011366.3	8.53047	0
AC011379.1	0	0
AC011385.1	0	0
AC011385.2	0	0
AC011406.2	0	0
AC011407.1	0	0
AC011410.1	0	0
AC011416.1	0	0
AC011431.1	0	0
AC011431.2	0	0
AC011450.1	0	0
AC011453.1	0	0
AC011456.1	0	0
AC011465.1	0	0
AC011467.1	0	0
AC011475.1	0	0
AC011477.1	0	0
AC011478.1	0	0
AC011484.1	0	0
AC011495.1	0	0
AC011498.1	0	0
AC011499.1	0	0
AC011500.1	0	0
AC011513.4	0	0
AC011515.2	0	0
AC011516.1	0	0
AC011516.2	0	0
AC011518.1	0	0
AC011518.2	0	0
AC011523.2	0	0
AC011524.1	0	0
AC011524.2	0	0
AC011524.3	0	0
AC011525.2	0	0
AC011525.4	0	0
AC011526.1	0	0
AC011530.4	0	0
AC011551.3	0	0
AC011558.5	0	0
AC011591.1	0	0
AC011625.1	0	0
AC011626.1	0	0
AC011648.1	0	0
AC011652.1	0	0
AC011652.2	0	0
AC011718.1	0	0
AC011718.2	0	0
AC011718.3	0	0
AC011737.2	0	0
AC011738.1	0	0
AC011738.4	0	0
AC011742.3	0	0
AC011742.5	0	0
AC011747.3	0	0
AC011747.4	0	0.818557
AC011747.6	0	0
AC011747.7	1.07252	0
AC011748.1	0	0
AC011752.1	0	0
AC011753.5	0	0
AC011753.6	0	0
AC011754.1	0	0
AC011755.1	0	0
AC011816.1	0	0
AC011891.5	0	0
AC011893.3	0	0
AC011897.1	0	0
AC011897.2	0	0
AC011899.10	0	0
AC011899.9	0	0
AC011901.2	0	0
AC011933.1	0	0
AC011933.2	0	0
AC011994.1	0	0
AC011995.1	0	0
AC011995.3	0	0
AC011997.1	0	0
AC011998.1	0	0
AC011998.2	0	0
AC011998.4	0	0
AC011999.1	0	0
AC012003.1	0	0
AC012005.2	0	0
AC012047.1	0	0
AC012050.1	0	0
AC012065.4	0	0
AC012065.5	0	0
AC012065.7	0	0
AC012066.1	0	0
AC012067.1	0	0
AC012074.1	0	0
AC012074.2	0	0
AC012075.1	0	0
AC012075.2	0	0
AC012078.2	0	0
AC012119.1	0	0
AC012123.1	0	0
AC012146.7	5.16213	3.4257
AC012150.1	0	0
AC012175.1	0	0
AC012181.1	0	0
AC012215.1	0	0
AC012305.1	0	0
AC012306.2	0	0
AC012307.2	0	0
AC012309.5	0	0
AC012313.1	0	0
AC012314.19	0	0
AC012314.20	0	0
AC012314.8	0	0
AC012317.1	0	0
AC012322.1	0	0
AC012353.1	0	0
AC012354.6	0	0
AC012354.8	0	0
AC012358.4	0	0
AC012358.7	0	0
AC012358.8	0	0.484534
AC012360.1	0	0
AC012360.2	0	0
AC012360.4	0	0
AC012360.6	0	0
AC012361.1	0	0
AC012362.1	0	0
AC012362.3	0	0
AC012363.10	0	0
AC012363.13	0	0
AC012363.4	0	0
AC012363.7	0	0
AC012363.8	0	0
AC012365.3	0	0
AC012368.1	0	0
AC012370.2	0	0
AC012370.3	0	0
AC012379.1	29.5712	0
AC012391.1	0	0
AC012414.1	0	0
AC012441.1	0	0
AC012442.5	0	0
AC012442.6	0	0
AC012445.1	0	0
AC012451.1	0	0
AC012454.4	0	0
AC012456.3	0	0
AC012456.4	0	0
AC012457.2	0	0
AC012462.1	0	0
AC012462.2	0	0
AC012462.3	0	0
AC012467.1	0	0
AC012485.1	0	0
AC012485.2	0	0
AC012487.2	5.5304	0
AC012493.1	0	0
AC012493.2	0	0
AC012494.1	0	0
AC012497.2	0	0
AC012499.1	0	0
AC012501.1	0	0
AC012501.2	0	0
AC012501.3	0	0
AC012506.1	0	0
AC012506.2	0	0
AC012506.3	0	0
AC012506.4	0	0
AC012507.3	0	0
AC012507.4	0	0
AC012512.1	0	0
AC012513.4	0	0
AC012513.6	0	0
AC012531.23	0	0
AC012531.25	0	0
AC012564.1	0	0
AC012593.1	0	0
AC012594.1	0	0
AC012603.1	0	0
AC012613.2	0.974804	0
AC012615.1	0	8.89684
AC012627.1	0	0
AC012667.1	0	0
AC012668.1	0	0
AC012668.2	0	0
AC012668.3	0	0
AC012671.1	0	0
AC012671.2	0	0
AC012671.3	0	0
AC012671.4	0	0
AC013248.2	0	0
AC013262.1	0	0
AC013264.2	0	0
AC013267.1	0	0
AC013268.1	0	0
AC013268.3	0	0
AC013268.4	0	0
AC013269.1	0	0
AC013269.3	0	0
AC013269.4	0	0
AC013269.5	0	0
AC013271.3	0.996344	0.661194
AC013275.1	0	0
AC013275.2	1.05763	0
AC013283.1	0	0
AC013394.2	2.48862	6.93629
AC013399.3	0	0
AC013401.1	0	0
AC013401.2	0	0
AC013402.1	0	0
AC013402.3	0	0
AC013402.4	0	0
AC013402.5	0	0
AC013403.13	0	0
AC013404.1	0	0
AC013406.1	0	0
AC013410.1	0	0
AC013410.2	0	0
AC013429.4	0	0
AC013429.5	0	0
AC013436.6	0	0
AC013437.2	0	0
AC013437.4	0	0
AC013437.6	0	0
AC013437.7	0	0
AC013439.4	0	0
AC013442.1	0	0
AC013444.1	0	0
AC013444.2	0	0
AC013448.1	0	0
AC013448.2	0	0
AC013449.1	0	0
AC013460.1	0	0
AC013463.2	0	0
AC013467.1	0	0
AC013468.1	0	0
AC013469.1	0	0
AC013470.6	0	0
AC013470.8	0	0
AC013472.3	0	0
AC013472.4	0	0
AC013474.4	0	0
AC013476.1	0	0
AC013477.1	0	0
AC013480.2	0	0
AC013489.1	0	0
AC013558.1	0	0
AC013717.3	0	0
AC013718.1	0	0
AC013727.1	0	0
AC013727.2	0	0
AC013731.1	0	0
AC013733.3	0	0
AC013733.4	0	0
AC013733.5	0	0
AC013737.1	0	0
AC013751.1	0	0
AC015600.1	0	0
AC015660.1	0	0
AC015688.3	0	2.00849
AC015691.13	0	0
AC015726.1	0	0
AC015815.1	0	0
AC015815.2	0	0
AC015815.3	0	0
AC015815.4	0	0
AC015815.5	0	0
AC015815.6	0	0
AC015815.7	0	0
AC015815.8	0	0
AC015818.3	0	0
AC015818.6	0	0
AC015820.1	0	0
AC015849.12	0	0
AC015849.13	0	0
AC015849.14	0	0
AC015849.16	0	0
AC015849.19	0	0
AC015849.2	0	0
AC015871.1	0	0
AC015884.1	0	0
AC015922.5	0	0
AC015922.6	0	0
AC015922.7	0	0
AC015923.1	0	0
AC015933.2	0	0
AC015936.3	0	0
AC015969.3	0	0
AC015971.1	0	0
AC015971.2	0	0
AC015977.5	0	0
AC015977.6	0	0
AC015987.1	0	0
AC015987.2	0	0
AC015989.1	0	0
AC015989.2	0	0
AC016113.1	0	0
AC016178.1	0	0
AC016178.2	0	0
AC016194.1	0	0
AC016251.1	0	0
AC016292.1	0	0
AC016292.3	0	0
AC016405.1	0	0
AC016405.2	0	0
AC016543.1	0	0
AC016553.1	0	0
AC016559.1	0	0
AC016561.1	0	0
AC016575.1	0	0
AC016582.2	0	0
AC016586.1	0	0
AC016597.1	0	0
AC016626.1	0	0
AC016626.2	0	0
AC016629.3	0	0
AC016629.7	0	0
AC016629.8	0	1.97601
AC016644.1	0	0
AC016670.1	0	0
AC016682.1	0	0
AC016683.5	0	0
AC016691.2	0	0
AC016694.2	0	0
AC016696.1	0	0
AC016697.1	0	0
AC016697.2	0	0
AC016697.3	0	0
AC016700.2	0	0
AC016700.3	0	0
AC016700.4	0	0
AC016700.5	0	0
AC016700.6	0	0
AC016706.1	0	0
AC016708.2	0	0
AC016710.1	0	0
AC016712.1	0	0
AC016712.2	0	0
AC016716.1	0	0
AC016716.2	0	0
AC016717.1	0	0
[truncated: 55,774 more rows]

## Sheet: Supplementary DataS2
gene	DMSO1	DMSO2	XAV939-1	XAV939-2
5S_rRNA_1	0	0	0	0
5S_rRNA_2	0	0	0	0
5S_rRNA_3	0	0	0	0
5S_rRNA_4	0	0	0	0
5S_rRNA_5	0	0	0	0
5S_rRNA_6	0	0	0	0
5S_rRNA_7	0	0	0	0
7SK_1	1.03785	1.41876	2.09562	1.13023
7SK_2	0	0	0	0
7SK_3	0	0	0	0
7SK_4	0	0	0	0
7SK_5	0	0	0	0
7SK_6	0	0	0	0
7SK_7	0	0	0	0
A1BG	30.2326	35.0588	31.213	29.2816
A1BG-AS1	2.15861	2.19646	2.09387	2.52744
A1CF	175.181	172.226	154.148	167.399
A2M	3315.65	3029.16	2503.57	2320.25
A2M-AS1	2.75674	2.68571	2.03738	2.26631
A2ML1	0	0	0	0
A2ML1-AS1	0	0	0	0
A2ML1-AS2	0	0	0	0
A2MP1	1.97999	2.41039	3.13945	3.12838
A3GALT2	0	0	0	0
A4GALT	1.56657	2.17321	2.1764	2.44966
A4GNT	0	0	0	0
AAAS	17.698	17.9481	16.9931	14.8815
AACS	6.98757	7.43937	6.71589	7.02943
AACSP1	0	0.0385828	0	0
AADAC	136.182	135.847	121.795	130.205
AADACL2	0	0	0	0
AADACL3	0	0	0	0
AADACL4	0	0	0	0
AADAT	4.16392	4.55373	5.1848	4.63532
AAED1	8.22219	9.52278	8.12697	7.8896
AAGAB	43.6253	42.0556	40.3595	40.7128
AAK1	1.22366	1.49537	1.35268	1.69052
AAMDC	24.3671	24.1838	21.6424	23.3447
AAMP	117.499	124.199	122.814	116.046
AANAT	0	0.119201	0	0.068582
AAR2	39.7419	37.7981	38.0772	39.1349
AARD	0	0	0.0577289	0
AARS	157.848	163.201	156.237	154.101
AARS2	6.76618	8.26034	7.35411	8.70136
AARSD1	14.0748	13.7432	12.5934	11.6376
AASDH	10.2353	9.97988	9.38677	9.28405
AASDHPPT	20.1901	22.1026	18.2638	20.7935
AASS	9.38566	10.6615	9.97836	10.8614
AATF	31.9664	31.6991	31.3532	31.6226
AATK	0.284857	0.20968	0.111841	0.313659
AATK-AS1	0	0	0	0
AB015752.3	0	0	0	0
AB019438.66	0	0	0	0
AB019440.1	0	0	0	0
AB019440.50	0	0	0	0
AB019441.29	0	0	0	0
ABAT	54.8858	56.328	48.729	48.508
ABC12-47043100G14.2	0	0	0	0
ABC7-42389800N19.1	8.39285	9.19498	7.73993	6.36487
ABC7-43041300I9.1	0	0	0	0
ABCA1	12.7173	14.1336	12.8201	16.4618
ABCA10	0.232071	0.388238	0.397598	0.321654
ABCA11P	1.31221	1.28787	1.16779	2.14881
ABCA12	0.0188321	0.0138621	0	0
ABCA13	0	0	0.0149884	0.00808367
ABCA17P	0.0809203	0	0	0.0228467
ABCA2	12.404	13.8374	14.5679	15.4136
ABCA3	12.0654	10.3865	11.0445	10.1041
ABCA4	0.0613646	0.0602264	0.0803104	0.0346509
ABCA5	13.3656	12.7838	12.3997	13.6945
ABCA6	3.73418	3.80019	4.13269	4.36223
ABCA7	7.80095	7.45861	8.07321	8.04389
ABCA8	19.6626	20.3937	19.7113	21.7995
ABCA9	0.291044	0.357057	0.228541	0.410861
ABCA9-AS1	0	0	0	0
ABCB1	92.0791	89.3367	86.9762	90.1113
ABCB10	26.4152	27.4791	24.3739	26.2558
ABCB10P1	0	0	0	0
ABCB10P3	0	0	0	0
ABCB10P4	0	0	0	0
ABCB11	13.8733	15.8374	14.5703	15.8913
ABCB4	83.1484	85.4321	83.2591	90.3492
ABCB5	0	0	0	0
ABCB6	25.9257	26.9076	28.3835	28.7981
ABCB7	23.2112	24.4475	24.1044	25.947
ABCB8	9.45572	9.86734	10.9288	9.92291
ABCB9	1.65939	1.7621	2.25359	1.88938
ABCC1	6.10975	5.89304	5.055	5.25433
ABCC10	3.88299	4.32771	4.01378	4.51531
ABCC11	0.416022	0.540404	0.422761	0.60111
ABCC12	0	0	0	0
ABCC13	0	0.0121736	0	0.0280161
ABCC2	296.601	299.002	313.742	349.53
ABCC3	143.395	148.561	148.967	159.814
ABCC4	4.12993	3.78382	3.6225	4.03769
ABCC5	6.38556	6.14923	6.08523	5.99938
ABCC5-AS1	0	0	0	0
ABCC6	95.1949	108.06	110.193	115.86
ABCC6P1	137.683	139.275	156.896	163.896
ABCC6P2	5.54135	2.87924	8.57465	7.17841
ABCC8	0	0.0190966	0	0
ABCC9	6.00859	5.90857	5.09616	4.89207
ABCD1	9.8862	12.6116	13.5854	10.9639
ABCD1P2	0	0	0.086972	0
ABCD1P3	0	0	0	0
ABCD1P4	0	0	0.230533	0
ABCD1P5	0	0	0	0
ABCD2	0.341116	0.167394	0.0892864	0.337083
ABCD3	68.3258	64.9309	61.7321	68.1153
ABCD4	12.7396	13.2773	13.5447	13.1371
ABCE1	52.7866	48.856	44.4064	45.2621
ABCF1	85.192	87.9886	80.6576	81.9213
ABCF2	25.0358	25.8528	24.0105	23.4004
ABCF2P1	0	0	0	0
ABCF2P2	0	0	0	0
ABCF3	30.9218	30.0056	30.5386	30.3158
ABCG1	2.11375	2.15269	3.77436	3.89956
ABCG2	33.3213	30.5314	35.385	34.1717
ABCG4	0	0	0	0
ABCG5	84.5622	91.0521	91.8175	96.1326
ABCG8	207.997	222.261	237.522	247.581
ABHD1	1.06757	0.62866	1.34128	1.53721
ABHD10	34.6899	33.2687	33.7389	34.8018
ABHD11	2.78883	2.7371	4.44066	3.08394
ABHD12	59.3663	60.3334	59.4896	56.9854
ABHD12B	0	0.0293712	0	0
ABHD13	17.6393	16.7742	14.9207	15.9817
ABHD14A	12.5178	11.645	11.6387	10.4076
ABHD14A-ACY1	0.737481	0.844435	1.09386	0.971684
ABHD14B	25.2437	23.6606	23.3025	23.4248
ABHD15	39.8879	42.6243	45.0831	44.6988
ABHD16A	54.8238	57.6726	58.1042	59.4919
ABHD16B	1.19813	1.61687	1.88165	0.84569
ABHD17A	11.034	10.6096	13.2914	11.0585
ABHD17AP1	0	0	0	0
ABHD17AP2	0	0	0	0
ABHD17AP3	0.311914	0	0.122465	0
ABHD17AP4	0	0	0	0
ABHD17AP5	0	0	0	0.166883
ABHD17AP6	1.18895	0.875172	0.933616	0.719322
ABHD17B	17.3788	14.1598	14.2113	15.0753
ABHD17C	7.72459	7.34139	6.67994	6.04588
ABHD2	278.078	301.464	264.863	312.643
ABHD3	24.9374	23.8271	21.3041	22.223
ABHD4	69.8598	72.1094	70.2241	64.6651
ABHD5	20.2368	23.0436	19.5782	21.1181
ABHD6	28.7551	29.5674	29.6408	29.294
ABHD8	15.5659	15.2969	17.1375	15.2233
ABI1	48.9774	49.4555	47.3016	47.1219
ABI2	2.9783	2.8556	2.79444	2.57439
ABI3	0	0	0.0566947	0
ABI3BP	0.484578	0.630156	0.532717	0.574619
ABL1	21.6427	23.6884	20.8996	23.1658
ABL2	5.06944	4.57829	4.1488	4.30519
ABLIM1	59.1736	60.6281	50.077	52.6617
ABLIM2	1.9644	2.07183	1.42742	2.03637
ABLIM3	36.2215	42.2544	37.7822	45.5412
ABO	0	0	0	0
ABR	1.3024	1.27081	1.07027	0.808118
ABRA	0	0	0	0
ABRACL	125.456	128.35	123.229	133.923
ABT1	24.377	25.4684	22.2293	24.3109
ABT1P1	0	0	0	0
ABTB1	10.4884	11.0291	10.5212	10.519
ABTB2	23.4268	23.176	23.6877	23.618
AC000003.1	0	0	0	0
AC000003.2	0	0	0	0
AC000029.1	0	0	0	0
AC000032.2	1.80574	3.98754	5.1046	8.56506
AC000036.4	0	0	0	0.0739874
AC000041.8	0	0	0	0
AC000067.1	0	0	0	0
AC000068.10	0	0	0	0
AC000068.5	3.2133	1.80508	2.25762	1.93383
AC000068.9	0	0	0	0
AC000077.2	0	0	0	0
AC000078.5	0	0	0	0
AC000081.2	0	0	0	0
AC000089.3	0	0	0	0
AC000095.9	0	0	0	0
AC000099.1	0	0	0	0
AC000110.1	0	0	0	0
AC000111.3	0	0	0	0
AC000111.4	0	0	0	0
AC000111.5	0	0	0	0
AC000111.6	0	0	0	0
AC000120.7	0	0.0821432	0	0
AC000123.4	0	0	0.269849	0.582149
AC000124.1	0	0	0	0
AC000362.1	0	0	0	0
AC000367.1	0	0	0	0
AC000370.2	0	0	0	0
AC000374.1	0	0	0	0
AC000403.1	0	0	0	0
AC002044.4	0	0	0	0
AC002056.3	0	0	0.182732	0
AC002056.5	0	0	0	0
AC002059.10	0	0	0	0
AC002064.4	0	0	0	0
AC002064.5	0	0	0	0
AC002066.1	0	0	0.229583	0
AC002066.2	0	0	0	0
AC002069.5	0	0	0	0
AC002069.6	0	0	0	0
AC002070.1	0	0	0	0
AC002075.3	0	0	0	0
AC002075.4	0	0	0	0
AC002076.10	0	0	0	0
AC002115.5	0	0	0	0
AC002115.9	0	0	0	0
AC002116.7	0.275775	0.405989	0	0.233584
AC002116.8	0.94154	0.693056	0.739339	0.265831
AC002117.1	0	0	0	0
AC002127.2	0	0	0	0
AC002127.4	0	0	0	0
AC002128.5	0	0	0	0
AC002306.1	0	0	0	0
AC002310.10	0	0	0	0
AC002310.12	1.16469	1.07164	1.52427	1.56196
AC002310.13	0	0	0	0
AC002310.17	0	0	0	0
AC002310.7	0	0	0	0.0783079
AC002314.4	0	0	0	0
AC002331.1	0	0	0	0
AC002365.1	0	0	0	0.233948
AC002366.3	0	0	0	0
AC002368.4	0	0	0	0
AC002383.2	0	0	0	0
AC002386.1	0	0	0	0
AC002395.1	0	0	0	0
AC002398.11	0.434616	0.383899	0.819071	0.294499
AC002398.12	0	0.197766	0	0.455135
AC002398.13	0	0.611361	0	0.351744
AC002398.5	0.142543	0.26231	0.111931	0.24147
AC002398.9	6.83986	2.76911	6.98225	9.99366
AC002400.1	0	0	0	0
AC002401.1	0	0	0	0
AC002429.4	0	0	0	0
AC002429.5	0	0	0	0
AC002451.1	0	0	0	0
AC002451.3	0.170013	0.125144	0	0
AC002454.1	0	0.195691	0	0
AC002456.2	1.15145	0.847569	1.5823	1.46293
AC002463.3	0	0	0	0
AC002465.2	0	0	0	0
AC002467.7	3.60413	3.18355	3.67916	3.66328
AC002472.1	0	0	0	0
AC002472.11	0	0	0	0
AC002472.13	0.0319963	0	0	0
AC002477.1	0	0	0	0
AC002480.2	0	0	0	0
AC002480.3	0	0	0	0
AC002480.4	0	0	0	0
AC002480.5	0	0	0	0
AC002485.1	0	0	0	0
AC002486.2	0	0.44246	0	0
AC002486.3	0	0	0	0
AC002511.1	0	0	0	0
AC002511.2	0	0	0	0
AC002511.3	0	0	0	0
AC002519.6	0	0	0	0
AC002519.8	0	0	0	0
AC002523.1	0	0	0	0
AC002539.1	0	0	0	0
AC002539.2	0	0	0	0
AC002542.2	0	0	0	0
AC002543.2	0	0	0	0
AC002550.5	0	0	0	0
AC002551.1	0	0	0	0
AC002553.1	0	0	0	0
AC002553.4	0	0	0	0
AC002558.1	0	0	0	0
AC002978.1	0	0	0	0
AC002979.1	0	0	0	0
AC002981.1	0	0	0	0
AC002984.2	0	0	0	0
AC002985.3	0	0	0	0
AC002992.1	0	0	0	0
AC002994.1	0	0	0	0
AC003001.1	0	0	0	0
AC003002.4	0	0	0	0
AC003002.6	0.146548	0.107872	0	0.496511
AC003003.5	0	0	0	0
AC003005.2	0.267053	0	0	0
AC003005.4	0.294069	0.432921	0	0
AC003006.1	0	0	0	0
AC003006.7	0	0	0	0
AC003009.1	0	0	0	0
AC003009.2	0	0	0	0
AC003029.1	0	0	0	0
AC003035.1	0	0	0	0
AC003043.1	0	0	0	0
AC003045.1	0	0	0	0
AC003051.1	0	0	0	0
AC003075.4	0.441377	0.487339	0.346589	0.373851
AC003079.1	0	0	0	0
AC003080.4	0	0	0	0
AC003084.2	0	0	0	0
AC003088.1	0	0	0	0
AC003090.1	0	0	0	0
AC003092.1	0	0	0	0
AC003092.2	0	0	0	0
AC003101.1	0	0	0	0
AC003102.1	0	0	0	0
AC003102.3	0.131278	0.24158	0.103085	0.111193
AC003104.1	0	0	0.205069	0
AC003658.1	0	0	0	0
AC003664.1	0	0	0	0
AC003665.1	0.210182	0.360995	0.165044	0.415394
AC003666.1	0	0	0	0
AC003681.1	0	0	0	0
AC003682.16	0	0	0	0
AC003682.17	0	0	0	0
AC003956.1	0	0	0	0
AC003958.2	0	0	0	0
AC003958.6	0	0	0	0
AC003968.1	0	0	0	0
AC003973.1	0	0	0	0
AC003973.4	0	0	0	0
AC003973.5	0	0	0	0
AC003973.6	0	0	0	0
AC003984.1	0	0	0	0
AC003985.1	0	0	0	0
AC003986.5	0	0	0	0
AC003986.6	0	0	0	0
AC003986.7	0	0	0	0
AC003988.1	0	0	0	0
AC003989.3	0	0	0	0
AC003989.4	0	0	0	0
AC003991.3	0	0	0.0492893	0
AC004000.1	0	0	0	0
AC004004.2	0	0	0	0
AC004006.2	0	0	0	0
AC004009.3	0	0	0	0
AC004012.1	0.332066	0.97772	1.82527	1.12505
AC004014.3	0	0	0	0
AC004014.4	0	0	0	0
AC004016.1	0	0	0	0
AC004016.2	0	0	0	0
AC004017.1	0.6794	0	0	0
AC004019.10	0	0	0	0
AC004019.13	0.192952	0.14203	0	0.0817163
AC004019.18	0	0	0	0
AC004022.7	0	0	0	0
AC004022.8	0	0	0	0
AC004041.2	0	0	0.128809	0
AC004051.2	0	0	0	0
AC004052.1	0	0	0	0
AC004053.1	0	0	0	0
AC004054.1	0	0	0	0
AC004057.1	0	0	0	0
AC004062.2	0	0	0	0
AC004063.1	0	0	0	0
AC004066.2	0	0	0	0
AC004066.3	0	0	0	0
AC004067.5	0	0	0	0
AC004069.1	0	0	0	0
AC004069.2	0	0	0.253629	0.273578
AC004070.1	0	0	0	0
AC004074.3	0	0	0	0
AC004074.4	0	0	0	0
AC004076.7	0	0	0	0
AC004076.9	0	0.253941	0.406349	0.438311
AC004079.1	0	0	0	0
AC004112.4	0	0	0	0
AC004112.5	0	0	0	0
AC004112.7	0	0	0	0
AC004125.3	0	0	0	0
AC004129.7	0	0	0	0
AC004129.9	0	0	0	0
AC004156.3	0	0	0.0739863	0.0798058
AC004158.2	0.050063	0.0737016	0	0
AC004158.3	0	0	0	0
AC004159.1	0	0	0	0
AC004160.4	0	0.231839	0	0
AC004166.6	0.11586	0.0426415	0.0454891	0.0490671
AC004221.2	0	0	0	0
AC004231.2	0	0	0	0
AC004237.1	0	0	0	0
AC004257.1	0	0	0	0
AC004257.3	0	0	0	0
AC004381.6	1.25088	0.825509	1.11773	0.8403
AC004381.7	0	0	0.396701	0.427905
AC004383.3	0	0	0	0
AC004386.3	0	0	0	0
AC004386.4	0	0	0	0
AC004410.3	0.454675	0	0	0
AC004447.2	7.55973	9.34641	8.24157	7.64649
AC004448.2	0	0	0	0
AC004448.5	0	0	0	0
AC004449.6	0	0	0	0
AC004453.8	0	0	0	0
AC004458.1	0	0	0	0
AC004460.1	0	0	0	0
AC004461.4	0	0	0	0
AC004463.6	0	0	0	0
AC004466.1	2.29439	1.4476	0.643448	1.1105
AC004471.10	0	0.0862124	0.0919697	0.0992038
AC004471.9	0	0	0.478495	0
AC004485.3	0	0	0	0
AC004490.1	0.129528	0	0	0
AC004492.1	0	0	0	0
AC004510.3	0	0	0	0
AC004520.1	0	0	0	0
AC004528.1	0	0	0	0
AC004528.4	0	0	0	0
AC004535.2	0	0	0	0
AC004538.3	0.498854	0.338954	0.451987	0.422534
AC004540.4	0.201047	0	0.157871	0.170289
AC004540.5	0	0	0	0
AC004543.1	0	0	0	0
AC004543.2	0	0	0	0
AC004549.6	0	0	0	0
AC004552.1	0	0	0	0
AC004562.1	0	0	0	0
AC004593.3	1.33326	0.490698	0.872445	0.564641
AC004595.1	0	0	0	0
AC004603.4	0	0	0	0
AC004623.2	0	0	0	0
AC004637.1	0	0	0	0
AC004655.1	0	0	0	0
AC004656.1	0	0	0	0
AC004673.1	0	0	0	0
AC004691.5	0	0	0	0
AC004692.4	0	0	0	0
AC004692.5	0	0	0	0
AC004699.1	0	0	0	0
AC004702.2	0	0	0	0
AC004706.1	0.227776	0	0	1.3505
AC004744.3	0	0	0	0
AC004745.1	0	0	0	0
AC004769.1	0	0	0	0
AC004771.1	0	0.195106	0.208135	0
AC004775.5	0	0	0	0
AC004791.2	0	0	0	0
AC004797.1	0	0	0	0
AC004812.1	0	0	0	0
AC004817.1	0	0	0	0
AC004824.1	0	0	0	0
AC004824.2	0	0	0	0
AC004832.1	0.507363	0	0	0
AC004837.3	0	0	0	0
AC004837.4	0	0	0	0
AC004837.5	0	0	0.190482	0
AC004840.8	0	0	0	0
AC004840.9	0.77209	0.694621	0.808372	0.581304
AC004851.1	0	0	0	0
AC004854.4	0	0	0	0
AC004854.5	0	0	0	0
AC004862.6	0.788396	0.870493	1.03181	0.556482
AC004866.1	0	0	0	0
AC004866.3	0	0	0	0
AC004869.2	0	0	0	0
AC004869.3	0	0	0	0
AC004870.3	0	0	0	0
AC004870.4	0	0	0	0
AC004870.5	0	0	0	0
AC004875.1	0	0	0	0
AC004878.2	0	0	0	0
AC004878.3	0.209602	0.154286	0.493766	0.532605
AC004878.5	0	0.0613372	0	0
AC004878.6	0	0	0	0
AC004878.7	0	0	0	0
AC004878.8	0	0	0	0
AC004889.1	0	0	0	0
AC004893.10	0	0	0	0
AC004893.11	0.676484	0.62244	0.464804	0.716235
AC004895.1	0	0	0	0
AC004895.4	0	0	0	0
AC004899.1	0	0	0	0
AC004899.3	0	0	0	0
AC004901.1	0	0	0	0
AC004906.3	0	0	0.287393	0
AC004911.2	0	0	0	0
AC004917.1	0	0	0	0
AC004920.2	0	0	0	0
AC004920.3	0	0	0	0
AC004924.1	0	0	0	0
AC004938.5	0	0	0	0
AC004941.3	0	0	0	0
AC004941.5	0	0	0	0
AC004943.1	0	0	0	0
AC004945.1	0	0	0	0
AC004947.2	0	0	0	0
AC004951.5	1.34676	0.991334	1.23379	0
AC004951.6	0.190057	0.139899	0.223862	0.16098
AC004967.7	3.96696	3.50404	3.73804	4.36807
AC004969.1	0	0	0	0
AC004980.1	0	0	0	0
AC004980.10	0	0	0	0
AC004980.11	0.154328	0	0	0.261435
AC004980.7	1.42543	1.00727	1.02977	0.724411
AC004980.8	0	0	0	0
AC004980.9	0	0	0.381485	0.822984
AC004985.12	0	0	0.238021	0.128371
AC004987.10	0	0	0	0
AC004987.9	0.10244	0	0.0804403	0.34707
AC004988.1	0	0	0	0
AC005000.1	0	0	0	0
AC005000.2	0	0	0	0
AC005003.1	0.789859	0.872109	1.08541	1.08715
AC005007.3	0	0	0	0
AC005008.2	0	0	0	0
AC005008.3	0	0	0	0
AC005009.1	0	0	0	0
AC005009.2	0	0	0	0
AC005013.1	0.491589	0.3877	0.3033	0.535347
AC005013.5	0	0	0	0
AC005014.5	0	0	0	0
AC005017.2	0	0	0	0
AC005019.2	0	0	0	0
AC005019.3	0	0	0	0
AC005020.1	0	0	0	0
AC005022.1	0	0	0	0
AC005027.3	0	0	0	0
AC005029.1	0	0	0	0
AC005033.6	0	0	0	0
AC005034.2	0	0	0	0
AC005034.3	0	0	0	0
AC005037.1	0	0	0	0
AC005037.2	0	0	0	0
AC005037.3	0	0	0.143106	0
AC005037.4	0	0	0	0
AC005037.6	0	0	0	0
AC005040.3	0	0	0	0
AC005041.11	0	0	0	0
AC005041.17	0.860793	0	0	0.7291
AC005042.2	0	0	0	0
AC005042.3	0	0	0	0
AC005042.4	0.0380767	0.0560557	0.0896986	0.0322513
AC005042.5	0	0	0	0
AC005048.1	0	0	0	0
AC005062.2	0	0	0	0
AC005071.1	0	0	0	0
AC005076.5	0.399377	0.293977	0.627217	0.169138
AC005077.12	0.963714	0.658708	0.972965	0.816275
AC005077.14	0	0	0	0
AC005077.5	0	0	0	0
AC005077.7	0.28102	0	0	0
AC005077.8	0	0	0	0
AC005077.9	0	0	0	0
AC005082.1	0	0	0	0
AC005082.12	0	0	0	0
AC005083.1	0	0	0	0
AC005086.1	0	0	0	0
AC005086.2	0	0	0	0
AC005086.3	0	0	0	0
AC005086.4	0	0	0	0
AC005088.1	0	0	0	0
AC005094.2	0	0	0	0
AC005102.1	0	0	0	0
AC005104.3	0.802368	0.590614	0.630055	0.679613
AC005105.2	0	0	0	0
AC005150.1	0	0	0	0
AC005152.3	0	0	0	0
AC005154.6	0.962316	0.836585	0.768682	0.667531
AC005154.7	0	0	0	0
AC005154.8	0	0	0	0
AC005159.1	0	0	0	0
AC005160.3	0	0	0	0
AC005161.1	0	0	0	0
AC005162.4	0	0	0	0
AC005162.5	0	0	0	0
AC005176.1	0	0	0	0
AC005176.2	0	0	0	0
AC005176.3	0	0	0	0
AC005178.1	0	0	0	0
AC005189.6	0	0	0	0
AC005195.1	0	0	0	0
AC005197.2	0	0	0	0
AC005215.1	0	0	0	0
AC005220.3	0	0	0	0
AC005224.2	0.576849	0.339689	0.452967	0.684035
AC005229.1	0	0	0	0
AC005229.5	0	0	0	0
AC005229.7	0	0	0	0
AC005235.1	0	0	0	0
AC005237.2	0	0	0	0
AC005237.4	0	0	0	0
AC005253.2	0.620321	1.23937	1.46131	0.750597
AC005253.4	0	0	0	0
AC005255.3	0	0	0	0
AC005255.5	0	0	0	0
AC005255.6	0	0	0	0
AC005256.1	0	0	0	0
AC005262.2	0	0	0	0
AC005262.3	0	0	0.308058	0
AC005262.4	0	0	0	0
AC005264.2	0	0	0	0
AC005276.1	0	0	0	0
AC005280.1	15.3536	14.9627	15.3959	13.432
AC005281.1	0	0	0	0
AC005281.2	0	0	0	0
AC005284.1	0	0	0	0
AC005288.1	0	0	0	0
AC005300.5	0	0	0	0
AC005301.8	0	0	0	0
AC005304.1	0	0	0	0
AC005306.3	0.804796	1.1848	1.89588	0.68167
AC005307.1	0	0	0	0
AC005307.3	0	0	0	0
AC005324.6	0	0	0	0
AC005324.7	0	0	0	0
AC005326.2	0	0	0	0
AC005329.7	4.46908	5.51928	5.57592	5.97245
AC005330.2	0.141181	0.311765	0.110862	0.119582
AC005336.4	0	0	0	0
AC005336.5	0	0	0	0
AC005339.2	0	2.33081	0	0
AC005351.1	0	0	0	0
AC005355.1	0	0	0	0
AC005355.2	0.480551	0.825365	1.38362	1.35677
AC005356.1	1.04308	0.383899	0.819071	0.883497
AC005357.1	0	0	0	0
AC005358.1	0	0	0	0
AC005358.3	0	0	0	0
AC005363.9	0	0	0	0
AC005370.1	0	0	0	0
AC005375.1	0	0	0	0
AC005387.2	0	0	0	0
AC005387.3	0	0.370811	0	0.426689
AC005391.2	0	0	0	0
AC005392.13	0	0	0	0
AC005394.1	0	0	0	0
AC005399.1	0	0	0	0
AC005477.1	0	0	0	0
AC005481.5	0	0.0755356	0	0
AC005484.5	0	0.152216	0.0811908	0
AC005487.2	0	0	0	0
AC005488.1	0	0	0	0
AC005488.11	0	0	0	0
AC005493.1	0	0	0	0
AC005498.3	0	0.22274	0	0
AC005498.4	0	0	0	0
AC005513.1	0	0	0	0
AC005517.3	0	0	0	0
AC005518.2	0	0	0	0
AC005519.4	2.07547	1.33677	1.32418	1.31846
AC005522.6	0	0	0	0
AC005522.7	0	0	0	0
AC005523.2	24.2752	20.317	18.1654	15.3054
AC005523.3	0	0	0	0
AC005532.5	0	0.105518	0	0.242837
AC005534.6	0	0	0	0
AC005534.8	0	0	0.187658	0
AC005537.2	0	0	0	0
AC005538.5	0	0	0	0
AC005539.2	0	0	0	0
AC005540.3	0	0.56812	0.151515	0
AC005544.1	0	0	0	0
AC005546.2	0	0	0	0.384129
AC005549.1	0	0	0	0
AC005549.2	0	0	0	0
AC005549.3	0	0	0	0
AC005550.3	0	0	0	0
AC005550.4	0	0	0	0
AC005550.5	0	0	0	0
AC005559.2	0	0	0	0
AC005559.3	0	0	0	0
AC005562.1	4.83446	4.39332	4.63984	3.94317
AC005588.2	0	0	0	0
AC005592.1	0	0	0	0
AC005592.2	0	0	0	0
AC005592.3	0	0	0	0
AC005594.3	0.115482	0.0850053	0.226705	0.195629
AC005597.1	0	0	0	0
AC005606.1	0	0	0	0.116792
AC005606.14	3.1406	0.889139	0.189703	0.204625
AC005606.15	0	0	0	0
AC005609.1	0	0	0	0
AC005609.2	0	0	0	0
AC005614.3	0	0	0	0
AC005614.5	0	0	1.81226	0
AC005616.1	0	0	0	0
AC005616.2	0	0	0	0
AC005618.1	4.75823	6.30446	3.73637	2.95553
AC005618.6	0	0	0	0
AC005621.1	0	0	0	0
AC005624.2	0	0	0	0
AC005625.1	0	0	0	0
AC005626.3	0	0	0	0
AC005631.1	0	0	0	0
AC005682.5	0.289507	0.213103	0.284168	0.306519
AC005682.6	0	0	0.0949163	0.102382
AC005682.7	0	0	0	0
AC005682.8	0	0	0.206285	0
AC005686.1	0	0	0	0
AC005701.1	0	0	0	0
AC005702.1	0	0	0	0
AC005702.2	0	0	0	0
AC005702.3	0	0	0	0
AC005702.4	0	0	0	0
AC005703.2	0	0	0	0
AC005703.3	0	0	0	0
AC005722.4	0	0	0	0
AC005725.1	0	0	0	0
AC005730.2	0	0	0	0
AC005740.3	0	0	0	0
AC005740.4	0	0	0	0
AC005740.5	0	0	0	0
AC005740.6	0	0	0	0
AC005741.2	0	0	0	0
AC005754.7	0	0	0	0
AC005754.8	0	0	0	0
AC005757.6	0	0	0	0
AC005757.7	0	0	0	0
AC005758.1	0	0	0	0
AC005772.2	0	0	0	0
AC005775.2	0	1.25808	0.503285	1.62862
AC005776.1	0	0	0	0
AC005777.3	0	0	0	0
AC005779.1	0	0	0	0
AC005779.2	0	0.237319	0	0
AC005780.1	0	0	0	0
AC005783.1	0	0	0	0
AC005785.2	0	0	0	0
AC005786.3	0	0	0	0
AC005786.5	0	0	0	0
AC005786.7	1.25539	0	0	3.4558
AC005789.11	0	0	0	0
AC005789.9	0	0	0	0
AC005794.1	0	0	0	0
AC005795.1	0	0	0	0
AC005808.3	0	0	0	0
AC005822.1	0	0	0	0
AC005831.1	0	0	0	0
AC005838.2	0	0	0	0
AC005841.1	0.188843	0.27801	0.296575	0.319903
AC005863.1	0	0	0	0
AC005863.2	0	0	0	0
AC005884.1	0	0	0	0
AC005926.1	0	0	0	0
AC005932.1	0	0	0	0
AC005943.4	0	0	0	0
AC005943.5	0	0	0	0
AC005944.2	2.51522	3.47143	3.20948	4.52714
AC005954.3	0.526182	0	0	0
AC005954.4	0	0.234758	0.250436	0
AC006000.5	0	0	0	0
AC006001.1	0	0	0	0
AC006003.3	0	0	0	0
AC006004.1	0	0	0	0
AC006007.1	0	0	0	0
AC006011.4	0	0	0	0
AC006014.1	0	0	0	0
AC006014.10	0	0	0	0.194805
AC006014.7	1.3562	1.24785	0.532475	0.861536
AC006014.8	0.158042	0.232666	0.868712	0.133863
AC006019.3	0	0	0	0
AC006019.4	0	0	0	0
AC006022.4	0	0	0	0
AC006023.8	0	0.088193	0	0
AC006024.4	0.308746	0.0757548	0.0808138	0.261511
AC006026.1	0	0	0	0
AC006026.10	0	0	0	0
AC006026.12	0	0	0	0
AC006026.13	0	0	0	0
AC006026.9	0	0	0	0
AC006028.11	0	0	0	0
AC006033.22	0	0	0	0
AC006035.1	0	0	0	0
AC006037.2	0	0	0	0
AC006041.1	0	0	0	0
AC006042.6	0	0	0.265729	0
AC006042.7	0	0	0	0
AC006042.8	0	0	0	0
AC006045.3	0	0	0	0
AC006050.2	0	0	0	0
AC006070.12	0	0	0	0
AC006076.1	0	0	0	0
AC006077.4	0	0	0	0
AC006080.1	0	0	0	0
AC006111.1	0.322602	0.474926	0.168881	0
AC006115.1	0	0	0	0
AC006115.3	0	0	0	0
AC006115.6	0	0	0	0
AC006116.1	0	0	0	0
AC006116.12	0	0	0	0
AC006116.13	0	0	0	0
AC006116.14	0	0	0	0
AC006116.15	0	0	0	0
AC006116.17	0	0	0	0.145678
AC006116.19	0	0	0	0
AC006116.20	0	0	0.0628633	0
AC006116.21	0	0	0	0
AC006116.22	0	0	0.0641373	0
AC006116.24	0	0	0	0
AC006116.27	0	0	0	0
AC006126.3	0	0	0	0.278138
AC006126.4	0	0	0	0
AC006129.1	0	0	0	0
AC006129.2	0	0	0	0
AC006129.4	0	0	0	0
AC006130.1	0	0	0	0
AC006130.3	0	0	0	0
AC006130.4	0	0	0	0
AC006133.3	0	0	0	0
AC006145.1	0	0	0	0
AC006150.1	0	0	0	0
AC006150.2	0	0	0	0
AC006153.3	0	0	0	0
AC006156.1	0	0	0	0
AC006156.2	0	0	0	0
AC006159.3	0	0	0	0
AC006159.4	0	0	0	0
AC006159.5	0	0	0	0
AC006160.5	0	0	0	0
AC006195.2	0	0	0	0
AC006196.1	0	0	0	0
AC006227.1	0	0	0	0
AC006262.10	0	0	0	0
AC006262.4	0	0	0	0
AC006262.5	0	0	0	0
AC006262.6	0	0	0.0496761	0
AC006272.1	0	0.308571	0	0
AC006272.2	0	0	0	0
AC006273.4	0	0	0	0
AC006273.5	0.20382	0	0	0
AC006273.7	0	0	0	0
AC006277.2	0	0.168203	0	0.774199
AC006296.1	0	0	0	0
AC006296.2	0	0	0	0
AC006322.1	0	0	0	0
AC006326.3	0	0	0	0
AC006326.5	0	0	0	0
AC006328.1	0	0	0	0
AC006328.9	0	0	0	0
AC006335.10	0	0	0	0
AC006335.11	0	0	0	0
AC006335.2	0	0	0	0
AC006335.6	0	0	0	0
AC006355.3	0	0	0	0
AC006366.3	0	0	0	0
AC006369.2	0	0	0	0
AC006369.3	0	0	0	0
AC006371.1	0	0	0	0
AC006372.1	0	0	0	0
AC006372.4	0	0	0	0
AC006372.5	0	0	0	0
AC006372.6	0	0	0	0
AC006373.1	0	0	0	0
AC006377.1	0	0	0	0
AC006378.2	0.27881	0.205229	0	0.708465
AC006380.1	0	0	0	0
AC006380.3	0	0	0	0
AC006390.4	0	0	0	0
AC006427.2	0	0	0	0
AC006432.1	0	0	0	0
AC006435.1	0	0	0	0
AC006445.6	0	0	0	0
AC006445.7	0	0	0	0
AC006449.1	0	0	0	0
AC006452.1	0	0	0	0
AC006455.1	0	0	0	0
AC006458.3	0	0	0	0
AC006460.2	0.157621	0	0	0.133506
AC006461.2	0	0	0	0
AC006465.4	0	0	0	0
AC006466.5	0	0	0	0
AC006480.1	0	0	0	0
AC006482.1	0	0	0	0
AC006483.1	0	0	0	0
AC006483.5	0	0	0	0
AC006486.1	0.645105	0.474854	0.569886	0.478109
AC006486.9	0	0	0	0
AC006487.1	0	0	0	0
AC006499.1	0	0	0	0
AC006499.2	0	0	0	0
AC006499.3	0	0	0	0
AC006499.4	0	0	0	0
AC006499.5	0	0	0	0
AC006499.6	0	0	0	0
AC006499.7	0	0	0	0
AC006499.8	0	0	0	0
AC006499.9	0	0	0	0
AC006509.4	0	0	0	0
AC006509.7	0	0	0	0
AC006534.1	0	0	0	0
AC006534.2	0	0	0	0
AC006538.1	0	0	0	0
AC006538.4	0	0	0	0
AC006539.1	0	0	0	0
AC006539.2	0	0	0	0.299789
AC006539.3	0.310006	1.59734	0.730291	0.787733
AC006539.4	0	0	0	0
AC006547.13	0.296032	0.363176	0.619887	0.167161
AC006547.14	0	0	0	0
AC006547.15	0	0	0	0
AC006547.8	0	0	0	0
AC006548.19	0	0	0	0
AC006548.26	0	0	0	0
AC006552.1	0	0	0	0
AC006557.1	0	0	0	0
AC006926.1	0	0	0	0
AC006942.4	0.682013	0.502022	0.535547	0
AC006946.12	0	0	0	0
AC006946.15	0.130963	0	0.102838	0
AC006946.16	0	0	0	0
AC006946.17	0	0	0	0
AC006947.1	0	0	0	0
AC006953.1	0	0	0	0
AC006960.5	0	0	0	0
AC006960.7	0	0	0	0
AC006967.1	0	0	0	0
AC006978.6	0	0	0	0
AC006987.4	0	0	0	0
AC006987.5	0	0	0	0
AC006987.6	0	0	0	0
AC006987.7	0	0	0	0
AC006988.1	0	0	0	0
AC006989.2	0	0	0	0
AC006994.1	0	0	0	0
AC006994.2	0	0	0	0
AC006994.3	0	0	0	0
AC006995.8	0	0	0	0
AC007000.10	0	0	0	0
AC007000.11	0	0	0	0
AC007000.12	0	0.410889	0	0.472805
AC007003.1	0	0	0	0
AC007009.1	0	0	0	0
AC007009.2	0	0	0	0
AC007016.3	0	0	0	0
AC007025.1	0	0	0	0
AC007036.4	0	0	0	0
AC007036.5	0	0	0	0
AC007036.6	0	0	0	0
AC007038.7	0.0806382	0	0	0.0683013
AC007040.1	0	0	0	0
AC007040.11	0.039839	0	0	0
AC007040.2	0	0	0	0
AC007040.3	0	0	0	0
AC007040.6	0	0	0	0
AC007040.7	0	0	0	0
AC007040.8	0	0	0	0
AC007041.1	0	0	0	0
AC007041.2	0	0	0	0
AC007050.1	0	0	0	0
AC007050.17	0	0	0	0
AC007050.18	0	0	0	0
AC007056.1	0	0	0	0
AC007064.22	0	0	0	0
AC007064.24	0	0	0	0
AC007064.25	0	0	0	0
AC007078.4	0	0	0	0
AC007091.1	0	0	0	0
AC007096.1	0	0	0	0
AC007098.1	0	0	0	0
AC007099.1	0	0	0	0
AC007099.2	0	0	0	0
AC007106.1	0	0	0	0
AC007114.1	0	0	0	0
AC007115.3	0	0	0	0
AC007126.1	0	0	0	0
AC007128.1	0	0	0	0
AC007131.1	0	0	0	0
AC007131.2	0	0	0	0
AC007131.3	0	0	0	0
AC007136.1	0	0	0	0
AC007161.5	0	0	0	0
AC007163.10	0	0	0	0
AC007163.11	0	0	0	0
AC007163.3	0	0	0.067923	0
AC007163.6	0.202193	0.148832	0	0
AC007163.8	0	0	0	0
AC007163.9	0	0	0	0
AC007179.1	0	0	0	0
AC007179.2	0	0	0	0
AC007182.6	0.328529	0.0604565	0.128988	0.556534
AC007192.6	0	0	0	0
AC007193.10	0	0	0	0
AC007193.6	0	0	0	0
AC007193.8	0	0	0	0
AC007193.9	0	0	0	0.335256
AC007204.1	0	0	0	0
AC007204.2	0	0	0	0
AC007216.1	0	0	0	0
AC007216.2	0	0	0	0
AC007228.11	0	0.319133	0.340445	0.293779
AC007228.5	0	0	0	0
AC007228.8	0	0	0	0
AC007228.9	0	0	0	0
AC007229.3	0	0	0	0
AC007237.2	0	0	0	0
AC007238.1	0	0	0	0
AC007241.1	0	0	0	0
AC007242.1	0	0	0	0
AC007246.3	3.07771	3.67896	2.93315	2.91878
AC007248.6	0	0	0	0
AC007248.7	0	0	0	0
AC007249.3	0.717908	0.264222	0	0.304037
AC007250.4	0	0	0	0.184741
AC007251.2	0	0	0	0
AC007253.1	0	0	0	0
AC007255.8	1.47769	1.35964	1.93392	1.25162
AC007256.5	0	0	0	0
AC007271.3	0	0	0	0
AC007272.1	0	0	0	0
AC007272.3	0	0	0	0
AC007274.2	0	0	0	0
AC007274.5	0	0	0	0
AC007277.3	1.60716	1.27064	1.54246	1.21003
AC007278.2	0	0	0	0
AC007278.3	0	0	0	0
AC007279.2	0	0	0	0
AC007282.6	0	0	0	0
AC007283.4	0	0	0	0
AC007283.5	5.57871	1.7599	5.31936	2.70013
AC007285.6	0	0	0	0
AC007285.7	0	0	0	0
AC007292.1	0	0	0	0
AC007292.3	0	0	0	0
AC007292.4	0	0	0	0
AC007292.6	6.18017	5.24902	6.34616	5.43599
AC007292.7	0	0	0	0.538332
AC007308.6	0	0.108771	0	0
AC007308.7	0	0	0	0
AC007312.3	0	0	0	0
AC007316.3	0	0	0	0
AC007317.1	0	0	0	0
AC007318.5	0	0	0	0
AC007319.1	0.722785	0.266017	0.472969	0.102034
AC007322.1	0	0	0	0
AC007322.3	0	0	0	0
AC007322.5	0	0	0	0
AC007322.7	0	0	0	0
AC007326.9	0	0	0	0
AC007327.5	0	0	0	0
AC007327.6	0	0	0	0
AC007333.1	0	0	0	0
AC007339.1	0	0	0	0
AC007347.1	0	3.1519	5.43915	0
AC007349.4	0	0	0	0
AC007349.5	0	0	0	0
AC007349.7	0	0	0	0
AC007353.1	0	0	0	0
AC007358.1	0	0	0	0
AC007359.6	0	0	0	0
AC007362.1	0	0	0	0.0796365
AC007362.3	0	0	0	0
AC007364.1	0	0.060625	0	0
AC007365.1	0	0.0676649	0	0
AC007365.2	0	0	0	0
AC007365.3	0	0	0	0
AC007365.4	0	0	0	0
AC007375.1	0	0	0	0
AC007377.1	0	0	0	0
AC007381.2	0	0	0	0
AC007381.3	0	0	0	0
AC007382.1	0	0.639831	0.68256	0
AC007383.3	5.48776	3.40831	2.9626	3.05037
AC007383.4	0	0	0	0
AC007383.6	0	0	0	0
AC007386.2	0	0	0	0
AC007386.3	0	0	0	0
AC007386.4	0	0	0	0
AC007387.2	0	0	0	0
AC007389.1	0.447221	0.164597	0.351178	0.378801
AC007389.2	0	0	0	0
AC007389.3	0	0	0	0
AC007389.4	0	0	0	0
AC007390.4	0	0	0	0
AC007391.2	0.351832	0	0	0.298005
AC007392.3	0	0	0	0
AC007392.4	0	0	0	0
AC007394.3	0	0	0	0
AC007395.3	0	0	0	0
AC007395.4	0	0	0	0
AC007401.1	0	0	0	0
AC007401.2	0	0	0	0
AC007402.1	0	0	0	0
AC007403.1	0	0	0	0
AC007403.2	0	0	0	0
AC007403.3	0	0	0	0
AC007405.4	0.0875238	0.0644253	0.0687276	0.148267
AC007405.6	2.2005	1.88972	2.4479	1.70852
AC007405.8	0	0	0	0
AC007421.1	0	0	0	0
AC007422.1	0	0	0	0
AC007435.1	0	0	0	0
AC007436.1	0	0	0	0
AC007450.1	0	0	0	0
AC007461.1	0.250103	0	0	0.21184
AC007461.2	0	0	0	0.0728039
AC007463.2	0	0	0	0
AC007486.1	0	0	0	0
AC007528.1	0	0	0	0
AC007535.1	0	0	0	0
AC007551.1	0	0	0	0
AC007551.2	0	0	0	0
AC007551.3	0.175091	0.257765	0.137489	0.111228
AC007556.3	0	0	0	0
AC007557.1	0	0	0	0
AC007557.2	0	0	0	0
AC007557.3	0	0	0	0
AC007557.4	0	0	0	0
AC007559.1	0	0	0	0
AC007560.1	0	0	0	0
AC007560.2	0	0	0	0
AC007562.1	0	0	0	0
AC007563.1	0	0	0	0
AC007563.3	0	0	0	0
AC007563.4	0	0	0	0
AC007563.5	0	0	0	0
AC007566.10	1.01183	0.558597	1.98634	3.64238
AC007567.1	0	0	0	0
AC007568.1	0	0	0	0
AC007611.1	0	0	0	0
AC007618.3	0	0	0	0
AC007620.3	0.54814	0.605219	0.860848	1.77974
AC007631.1	0	0	0	0
AC007652.1	0	0	0	0
AC007677.2	0	0	0	0
AC007679.1	0	0	0	0
AC007679.3	0	0	0	0
AC007679.4	0	0	0	0
AC007680.2	0	0	0	0
AC007682.1	0	0	0	0
AC007682.2	0	0	0	0
AC007682.3	0	0	0	0
AC007690.1	0.0961102	0	0	0
AC007731.1	0	0	0	0
AC007740.1	0	0	0	0
AC007742.3	0	0	0	0
AC007742.7	0	0	0	0
AC007743.1	0	0	0	0
AC007750.5	0	0	0	0
AC007773.1	0	0	0	0
AC007773.2	0	0	0	0
AC007773.3	0	0.236459	0	0
AC007787.2	0	0	0	0
AC007790.4	0	0	0	0
AC007795.1	0	0	0	0
AC007796.1	0	0	0	0
AC007842.1	0	0	0	0
AC007875.2	0	0	0	0
AC007875.3	0	0	0	0
AC007879.1	0	0	0	0
AC007879.2	0	0	0	0.137164
AC007879.3	0	0	0	0.416051
AC007879.4	0	0.236889	0	0
AC007879.5	0	0	0.216888	0
AC007879.6	0	0	0	0
AC007879.7	0	0	0	0
AC007880.1	0	0	0	0
AC007881.1	0	0	0	0
AC007881.2	0	0	0	0
AC007881.4	0	0	0	0
AC007899.3	0	0	0	0
AC007919.1	0	0	0	0
AC007919.18	0	0	0	0
AC007919.19	0	0	0	0
AC007919.2	0	0	0	0
AC007948.1	0	0	0	0
AC007950.1	0	0	0	0
AC007952.1	0	0	0	0
AC007952.4	0	0	0	0
AC007952.5	0	0	0	0
AC007952.6	0	0	0	0
AC007956.1	0	0	0	0
AC007965.1	0	0	0	0
AC007966.1	0	0	0	0
AC007967.2	0	0	0	0
AC007967.3	0	0	0	0
AC007967.4	0	0	0	0
AC007969.4	0	0	0	0
AC007969.5	0	0	0	0
AC007970.1	0	0	0	0
AC008045.1	0	0	0	0
AC008060.5	0	0	0	0
AC008060.7	0	0	0	0
AC008060.8	0	0	0	0
AC008063.2	0.277068	0	0.435132	0
AC008063.3	0	0	0	0
AC008064.1	0	0	0	0
AC008065.1	0	0	0	0
AC008067.2	0	0	0	0
AC008069.1	0	0	0	0
AC008069.2	0	0	0	0
AC008072.1	0	0	0	0
AC008073.7	0	0	0	0
AC008073.9	0	0	0	0.276601
AC008074.3	0.24526	0.361067	0.385179	0.623214
AC008074.4	0	0	0	0
AC008074.5	0	0	0	0
AC008079.9	0	0	0	0
AC008085.1	0	0	0	0
AC008088.4	0	0	0	0
AC008122.1	0	0	0	0
AC008132.1	0	0	0	0
AC008132.12	0	0	0	0
AC008132.13	0.0691858	0.0339513	0.0362185	0.0195337
AC008132.14	0	0	0	0
AC008147.1	0	0	0	0
AC008147.2	0	0	0	0
AC008154.4	0	0	0	0
AC008154.5	0	0	0	0
AC008155.1	0	0	0	0
AC008155.2	0	0	0	0
AC008163.4	0	0	0	0
AC008163.6	0	0	0	0
AC008166.1	0	0	0	0
AC008171.1	0	0	0	0
AC008173.1	0	0	0	0
AC008174.3	0	0	0.15823	0
AC008175.1	0	0	0	0
AC008264.4	0	0	0	0
AC008265.2	0	0	0	0
AC008267.1	0	0.223694	0	0
AC008268.1	0	0	0	0
AC008268.2	0	0	0	0
AC008269.2	0	0	0	0
AC008271.1	0	0	0	0
AC008277.1	0	0	0	0
AC008278.2	0	0	0	0
AC008278.3	0	0	0	0
AC008280.1	0	0	0	0
AC008280.3	0	0	0	0
AC008281.1	0	0	0	0
AC008372.1	0	0	0	0
AC008387.1	0	0	0	0
AC008391.1	0	0	0	0
AC008394.1	0	0	0	0
AC008397.1	0	0	0	0
AC008410.1	0	0	0	0
AC008427.2	0	0	0	0
AC008440.10	0	0	0	0
AC008440.5	0	0	0	0
AC008443.1	0	0.772341	0.749016	0
AC008498.1	0	0	0	0
AC008536.1	0	0	0	0
AC008555.1	0	0	0	0
AC008555.2	0	0	0.297526	0
AC008565.1	0	0	0	0
AC008581.1	0	0	0	0
AC008592.3	0.424218	0	0	0
AC008592.4	0	0	0	0
AC008592.5	0	0	0	0
AC008592.7	0	0	0	0
AC008592.8	0	0	0	0
AC008625.1	0	0	0	0
AC008671.1	0	0	0	0
AC008674.1	0	0	0	0
AC008686.1	0	0	0	0
AC008691.1	0	0	0	0
AC008694.2	0	1.27966	0	0
AC008694.3	0	0	0	0
AC008697.1	0	0	0	0
AC008703.1	0	0	0	0
AC008703.2	0	0	0	0
AC008706.1	0	0	0	0
AC008731.1	0	0	0.259457	0
AC008738.1	173.524	159.889	142.42	120.673
AC008738.2	0	0	0	0
AC008746.10	0	0	0	0
AC008746.12	0	0	0	0
AC008746.3	0	0	0	0
AC008746.5	0	0	0	0
AC008746.9	0	0	0	0
AC008747.1	0	0	0	0
AC008752.1	0	0	0	0
AC008752.2	0	0	0	0
AC008752.3	0	0	0	0
AC008753.3	0	0	0	0
AC008753.4	0	0	0	0
AC008753.6	0	0	0	0
AC008780.1	0	0	0	0
AC008781.7	0	0	0.448445	0
AC008834.1	0	0	0	0
AC008834.2	0	0	0	0
AC008836.1	0	0	0	0
AC008850.3	0	0	0	0
AC008865.1	0.656753	0.0805714	0	0.278138
AC008869.1	0	0	0	0
AC008914.1	0	0	0	0
AC008937.2	0	0	0	0
AC008937.3	0.194008	0	0.152344	0
AC008938.1	0	0	0	0
AC008940.1	0	0	0	0
AC008948.1	5.59733	0.65922	0	1.8964
AC008949.1	0	0	0	0
AC008964.1	0	0	0	0
AC008967.1	0	0	0	0
AC008982.2	1.43873	0	0	0
AC008984.2	0	0	0	0
AC008984.5	0	0	0	0
AC008984.6	0	0	0	0
AC008984.7	0	0	0	0
AC008991.1	0	0	0	0
AC008992.1	0	0	0	0
AC009005.2	0	0.307119	0	0
AC009009.1	0	0	0	0
AC009014.3	0	0	0	0
AC009035.1	0	0	0	0
AC009041.1	0	0	0	0
AC009041.2	0	0	0	0
AC009052.12	0	0	0	0
AC009060.1	0	0	0	0
AC009061.1	0.531818	0.279618	0.715898	0.514806
AC009065.1	0	0.486129	0	0
AC009065.2	0	0	0	0
AC009065.3	0	0	0	0
AC009080.1	0	0	0	0
AC009081.1	0	0	0	0
AC009093.1	0	0	0	0
AC009095.4	0	0	0	0
AC009107.1	0	0	0.290088	0
AC009110.1	0	0	0	0
AC009120.10	0	0	0	0
AC009120.3	0	0.275953	0.883143	0
AC009120.4	0	0.073785	0	0
AC009120.5	1.03698	0	0.271427	0
AC009120.6	0.261346	0.0961869	0.820882	0.88545
AC009120.8	0	0	0	0
AC009121.1	0	0	0	0
AC009132.1	0	0	0	0
AC009133.12	4.25576	3.94477	3.96067	3.87168
AC009133.14	2.40769	2.73026	3.06588	2.14957
AC009133.15	0	0	0	0
AC009133.17	0	0	0	0
AC009133.20	0	0.221605	0.236404	1.275
AC009133.21	0	0	0	0
AC009134.1	0	0	0	0
AC009142.1	0	0	0	0
AC009158.1	0	0	0	0
AC009159.1	0	0	0	0
AC009161.1	0	0	0	0
AC009166.5	0	0.536039	0.285918	0
AC009196.1	0	0	0	0
AC009227.2	0	0	0	0
AC009227.3	0	0	0	0
AC009228.1	0	0	0	0
AC009229.5	0	0	0	0
AC009229.6	0	0	0	0
AC009234.1	0	0	0	0
AC009234.2	0	0	0	0
AC009236.2	0	0	0	0
AC009237.10	0	0	0	0
AC009237.11	0	0	0	0
AC009237.13	0	0	0	0
AC009237.14	0	0	0	0
AC009237.16	0	0	0	0
AC009237.17	0	0	0	0
AC009237.2	0	0	0	0
AC009237.4	0	0	0	0
AC009237.5	0	0	0	0
AC009237.6	0	0	0	0
AC009237.8	3.22819	2.61051	2.89195	3.389
AC009238.6	0	0	0	0
AC009238.7	0	0	0	0
AC009238.8	0	0	0	0
AC009245.3	0	0	0	0
AC009262.2	0	0	0	0
AC009263.2	0	0	0	0
AC009274.6	0	0	0	0
AC009276.4	0	0	0	0
AC009297.1	0	0	0	0
AC009299.1	0	0	0	0
AC009299.2	0	0	0	0
AC009299.3	6.78857	5.82066	5.68216	5.1813
AC009299.4	0	0	0	0
AC009299.5	0	0	0	0
AC009302.2	0	0	0	0
AC009302.4	0	0	0	0
AC009303.1	0	0	0	0
AC009303.3	0	0	0	0
AC009305.1	0	0	0	0
AC009305.2	0	0	0	0
AC009310.1	0	0	0	0
AC009312.1	0	0	0	0
AC009313.1	0	0	0	0
AC009313.2	0	0	0	0
AC009336.1	0	0	0	0
AC009336.24	0	0	0	0
AC009362.2	0	0	0	0
AC009365.3	0	0	0	0
AC009365.4	0	0	0	0
AC009403.2	6.53241	5.50643	5.46048	5.88998
AC009404.2	0.830247	0.482475	0.583321	0.851275
AC009410.1	0	0	0	0
AC009411.1	0	0	0	0
AC009411.2	0	0	0	0
AC009413.2	0	0	0	0
AC009414.1	0	0	0	0
AC009469.1	0.48449	0	0	1.2311
AC009473.1	0	0.188621	0	0
AC009474.1	0	0	0	0
AC009474.2	0	0	0	0
AC009477.7	0	0	0	0
AC009478.1	0	0	0	0
AC009478.2	0	0	0	0
AC009480.1	0	0	0	0
AC009480.3	0	0	0	0
AC009480.4	0	0	0	0
AC009487.4	0	0	0	0
AC009487.5	0	0	0	0
AC009492.1	0	0	0	0
AC009494.3	0	0	0	0
AC009495.1	0	0	0	0
AC009495.2	0	0	0	0
AC009495.3	0	0.515911	0	0.296827
AC009495.4	0	0	0	0
AC009498.1	0	0	0	0
AC009499.1	0	0	0	0
AC009499.2	0	0	0	0
AC009500.2	0	0	0	0
AC009501.4	0.610407	0.449314	0.778893	0.646276
AC009502.1	0	0	0	0
AC009502.4	0	0	0	0
AC009505.2	0	0	0	0
AC009505.4	0	0	0	0
AC009506.1	0.712142	1.13576	1.86402	1.70904
AC009506.2	0	0	0	0
AC009508.1	0	0	0	0
AC009517.2	0	0	0	0
AC009518.2	0	0	0	0
AC009518.3	0	0	0	0
AC009518.4	0	0	0	0
AC009518.8	0	0	0	0
AC009531.2	0	0	0	0
AC009541.1	0	0	0	0
AC009542.2	0.0819424	0	0	0.069406
AC009677.1	0	0	0	0
AC009695.1	0	0	0	0
AC009779.1	0	0	0	0
AC009784.1	0	0	0	0
AC009784.3	0	0	0	0
AC009784.4	0	0	0	0
AC009800.1	0	0	0	0
AC009802.1	0	0	0	0
AC009831.1	0	0	0	0
AC009835.1	0	0	0	0
AC009878.2	0	0	0	0
AC009892.1	0	0	0	0
AC009892.10	0	0	0	0
AC009892.2	0	0	0	0
AC009892.5	0	0	0	0
AC009892.9	0	0	0	0
AC009941.1	0	0	0	0
AC009945.4	0	0	0	0
AC009947.2	0	0	0	0
AC009947.3	0	0	0	0
AC009947.5	0	0	0	0
AC009948.5	3.5899	4.01266	2.88855	3.41607
AC009948.7	0	0	0	0
AC009950.2	0.137727	0.0506896	0.270373	0.174984
AC009951.1	0	0	0	0
AC009951.2	0	0	0	0
AC009955.8	0	0	0	0
AC009960.1	0	0	0	0
AC009960.2	0	0	0	0
AC009960.3	0	0	0	0
AC009960.4	0	0	0	0
AC009960.5	0	0	0	0
AC009960.6	0	0	0	0
AC009960.7	0	0	0	0
AC009961.2	0	0	0	0
AC009961.3	0.19529	0.191668	0	0.165412
AC009961.5	0	0	0	0
AC009963.3	0	0	0	0
AC009963.4	0	0	0	0
AC009963.5	0	0	0	0
AC009963.6	0	0	0	0
AC009965.1	0	0	0	0
AC009965.2	0	0	0	0
AC009967.3	0	0	0	0
AC009969.1	0	0	0	0
AC009970.1	0	0	0	0
AC009974.11	0	0	0	0
AC009977.1	0	0	0	0
AC009987.1	0	0	0	0
AC009994.2	0	0	0	0
AC009997.1	0	0	0	0
AC010082.2	0	0	0	0
AC010084.1	0	0	0	0
AC010086.1	0	0	0	0
AC010086.5	0	0	0	0
AC010090.1	0	0	0	0
AC010091.1	0	0.0277007	0.0295505	0.0318749
AC010091.4	0	0	0	0
AC010092.1	0	0	0	0
AC010095.5	0	0	0	0
AC010095.6	0	0	0	0
AC010095.7	0	0	0	0
AC010096.1	0	0	0	0
AC010096.2	0	0	0	0
AC010105.1	0	0	0	0
AC010127.3	0.04619	0.0339999	0	0
AC010132.10	0	0	0	0
AC010132.11	0.340026	0.250289	0.267003	0.144002
AC010136.2	0.312189	0	0.245145	0
AC010139.1	0	0	0	0
AC010141.1	0	0	0	0
AC010141.4	0	0	0	0
AC010141.6	0	0	0	0
AC010141.8	0	0	0	0
AC010145.4	0	0	0	0
AC010146.1	0	0	0	0
AC010146.2	0	0	0	0
AC010148.1	0	0	0.140507	0.0505195
AC010149.4	0	0	0	0
AC010150.1	0	0	0	0
AC010150.2	0	0	0	0
AC010153.3	0	0	0	0
AC010154.2	0	0	0	0
AC010170.1	0	0	0	0
AC010196.1	0	0	0	0
AC010203.1	0	0	0	0
AC010207.1	0	0	0	0
AC010209.1	0	0	0	0
AC010226.4	0.436757	0.750147	1.48616	0.986499
AC010235.1	0	0	0	0
AC010240.2	0	0.21664	0.115554	0.249286
AC010240.3	0	0	0	0
AC010243.1	0	0	0	0
AC010247.1	0	0	0	0
AC010295.1	0	0	0	0
AC010296.1	0	0	0	0
AC010297.1	0	0	0	0
AC010311.1	0	0	0	0
AC010319.1	0	0	0	0
AC010323.1	0	0	0	0
AC010327.1	0	0	0	0
AC010327.2	0.926878	1.36453	0.909782	0.736007
AC010329.1	0	0	0	0
AC010335.1	0	0	0	0
AC010336.1	0.299343	0.137714	0	0.158466
AC010368.1	0	0	0	0
AC010368.2	0	0	0	0
AC010376.1	0	0	0	0
AC010422.1	0	0	0	0
AC010423.1	0	0	0	0
AC010441.1	7.6355	7.27346	7.54757	5.78257
AC010455.1	0	0	0	0
AC010458.1	0	0	0	0
AC010468.1	0	0	0	0
AC010468.2	0	0	0	0
AC010468.3	0	0	0	0
AC010492.2	0	0	0	0
AC010492.4	0	0	0	0
AC010492.5	0	0	0	0
AC010504.2	0.90935	0.669362	0	0.513486
AC010518.3	0	0	0	0
AC010522.1	0	0	0	0
AC010524.2	0.163031	0.120005	0.170692	0
AC010524.4	0	0	0	0
AC010525.1	0.353939	0	0.555857	0.599579
AC010525.2	0	0	0	0
AC010525.4	0	0	0	0
AC010525.5	0	0	0	0
AC010525.6	0.330211	0.972258	0.259296	0.279692
AC010525.7	0	0	0	0
AC010528.1	0	0	0	0
AC010536.1	0.06794	0.0500098	0	0
AC010543.1	0	0	0	0
AC010546.1	0	0	0	0
AC010547.9	1.06095	0.99394	0.984579	2.16489
AC010595.1	0	0	0	0
AC010609.1	0	0	0	0
AC010620.1	0	0	0	0
AC010641.1	0	0	0	0
AC010642.1	0.0419502	0.247032	0.164706	0.31979
AC010642.2	0	0	0	0
AC010646.3	0	0	0	0
AC010649.1	0	0	0	0
AC010677.5	0	0	0	0
AC010723.1	0	0	0	0
AC010723.2	0	0	0	0
AC010724.1	0	0	0	0
AC010729.1	0	0	0	0
AC010729.2	0	0	0	0
AC010729.3	0	0	0	0
AC010731.2	0	0	0	0
AC010731.3	0	0	0	0
AC010731.4	0	0	0	0
AC010731.6	0	0	0	0
AC010733.4	0	0	0	0
AC010733.5	0	0	0	0
AC010733.7	0	0	0	0
AC010739.1	0	0	0	0
AC010740.1	0	0	0	0
AC010744.1	0	0	0	0
AC010745.1	0	0	0	0
AC010745.2	0	0	0	0
AC010745.3	0	0	0	0
AC010745.4	0	0	0	0
AC010746.3	0	0	0	0
AC010747.2	0	0	0	0
AC010754.1	0	0	0	0
AC010760.1	0	0	0	0
AC010761.10	0	0	0	0
AC010761.13	0	0.261574	0.279042	0
AC010761.14	0	0	0	0
AC010761.6	0	0	0.184671	0
AC010761.8	2.1697	2.32304	1.54886	1.50362
AC010761.9	0.680704	0	0	0.576562
AC010874.1	0	0	0	0
AC010877.1	0	0	0	0
AC010878.3	0	0	0	0
AC010880.1	0	0	0	0
AC010883.5	2.67322	1.63977	2.44898	2.26424
AC010884.1	0	0	0	0.318209
AC010884.2	0	0	0	0
AC010886.2	0	0	0	0
AC010887.1	0	0	0	0
AC010890.1	0	0	0	0
AC010891.2	0	0	0	0
AC010894.3	0.448352	0.825067	0.352066	1.13928
AC010894.4	0	0	0	0
AC010894.5	0	0	0	0
AC010900.2	0	0	0	0
AC010904.1	0	0	0	0
AC010907.2	0	0	0	0
AC010907.5	0	0	0	0
AC010928.1	0	0	0	0
AC010930.1	0	0	0	0
AC010967.1	0	0	0	0
AC010967.2	0	0	0	0
AC010967.3	0	0	0	0
AC010969.1	0	0	0	0
AC010970.1	0	0	0	0
AC010970.2	0	0	0	0
AC010971.1	0	0	0	0
AC010974.3	0	0	0	0
AC010975.1	0	0	0	0
AC010975.2	0	0	0	0
AC010976.2	0	0.12233	0	0
AC010980.2	0	0	0	0
AC010982.1	0	0	0	0
AC010982.2	0	0	0	0
AC010983.1	0	0	0	0
AC010987.5	0	0	0	0
AC010987.6	0	0	0	0
AC010999.1	0	0	0	0
AC011073.1	0	0	0	0
AC011193.1	0	0	0	0
AC011196.3	0	0	0	0
AC011225.1	0	0	0	0
AC011233.2	0	0	0	0
AC011239.1	0	0	0	0
AC011242.5	0	0	0	0
AC011242.6	0	0	0	0
AC011243.1	0	0	0	0
AC011247.3	0	0	0	0
AC011284.3	0	0	0	0
AC011286.1	0	0	0	0
AC011288.2	0	0	0	0
AC011290.4	0	0	0	0
AC011290.5	0	0	0	0
AC011293.1	0	0	0	0
AC011294.3	0	0	0	0
AC011298.1	0	0	0	0
AC011298.2	0	0	0	0
AC011306.1	0	0	0	0
AC011306.2	0	0	0	0
AC011308.1	0	0	0	0
AC011313.1	0	0	0	0
AC011322.1	0	0	0	0
AC011330.5	1.26072	2.46122	1.03302	0
AC011343.1	0	0	0	0
AC011357.1	0	0	0	0
AC011363.1	0	0	0	0
AC011366.3	0	0	0	0
AC011379.1	0	0	0	0
AC011385.1	0.260196	0	0.102159	0.110194
AC011385.2	0	0	0	0
AC011406.2	0	0	0	0
AC011407.1	0	0	0	0
AC011410.1	0	0	0	0
AC011416.1	0	0	0	0
AC011431.1	0	0	0	0
AC011431.2	0	0	0	0
AC011450.1	0	0	0	0
AC011453.1	0	0	0	0
AC011456.1	0	0	0	0
AC011465.1	0	0	0	0
AC011467.1	0	0	0	0
AC011475.1	0	0	0	0
AC011477.1	0	0	0	0
AC011478.1	0	0	0	0
AC011484.1	0.0890624	0	0	0
AC011495.1	0	0	0	0
AC011498.1	0	0	0	0
AC011499.1	0	0	0	0
AC011500.1	0	0	0	0
AC011513.4	0	0	0	0
AC011515.2	0	0	0	0
AC011516.1	0	0	0	0
AC011516.2	0	0	0	0
AC011518.1	0	0	0	0
AC011518.2	0	0	0	0
AC011523.2	0	0	0	0
AC011524.1	0	0	0	0
AC011524.2	0	0	0	0
AC011524.3	0	0	0	0
AC011525.2	0	0	0	0
AC011525.4	0	0	0	0
AC011526.1	0	0	0	0
AC011530.4	0	0.303901	0	0.174848
AC011551.3	0	0	0.329567	0
AC011558.5	0	0	0	0
AC011591.1	0	0	0	0
AC011625.1	0	0	0	0
AC011626.1	0	0	0	0
AC011648.1	0	0	0	0
AC011652.1	0	0	0	0
AC011652.2	0	0	0	0
AC011718.1	0	0.523149	0	0
AC011718.2	0	0	0	0
AC011718.3	0	0	0	0
AC011737.2	0	0	0	0
AC011738.1	0	0	0	0
AC011738.4	0.0608105	0	0	0
AC011742.3	0	0	0	0
AC011742.5	0	0	0	0
AC011747.3	0	0	0.134404	0.289951
AC011747.4	0.257392	0.276908	0.217663	0.201243
AC011747.6	0	0	0	0
AC011747.7	1.37727	1.26724	0.811119	1.16656
AC011748.1	0	0	0	0
AC011752.1	0	0	0	0
AC011753.5	0	0	0	0
AC011753.6	0	0	0	0
AC011754.1	0	0	0	0
AC011755.1	0	0	0	0.0733014
AC011816.1	0	0	0	0
AC011891.5	0	0	0	0
AC011893.3	0	0	0	0
AC011897.1	0.692669	0.254933	0.339947	0.660035
AC011897.2	0	0	0	0
AC011899.10	0	0	0	0
AC011899.9	0	0	0	0
AC011901.2	0	0	0	0
AC011933.1	0	0.104337	0	0.600298
AC011933.2	0	0	0	0
AC011994.1	0	0	0	0
AC011995.1	0	0	0	0
AC011995.3	0	0	0	0
AC011997.1	0	0	0	0
AC011998.1	0	0	0	0
AC011998.2	0	0	0	0
AC011998.4	0	0	0	0
AC011999.1	0	0	0	0
AC012003.1	0	0	0	0
AC012005.2	0.117666	0	0	0
AC012047.1	0	0	0	0
AC012050.1	0	0	0	0
AC012065.4	0	0	0	0
AC012065.5	0	0	0	0
AC012065.7	0	0	0	0
AC012066.1	0	0	0	0
AC012067.1	0	0	0	0
AC012074.1	0	0	0	0
AC012074.2	0	0	0	0
AC012075.1	0	0	0	0
AC012075.2	0	0	0	0
AC012078.2	0	0	0	0
AC012119.1	0	0	0	0
AC012123.1	0	0	0	0
AC012146.7	3.93591	2.7447	1.95199	1.57915
AC012150.1	0	0	0	0
AC012175.1	0	0	0	0
AC012181.1	0	0	0	0
AC012215.1	0	0	0	0
AC012305.1	0	0	0	0
AC012306.2	0	0	0	0
AC012307.2	0	0	0	0
AC012309.5	0.0810806	0	0	0.068676
AC012313.1	0	0	0	0
AC012314.19	0	0	0	0
AC012314.20	0	0	0	0
AC012314.8	0.34117	0.21974	0.30139	0.361218
AC012317.1	0	0	0	0
AC012322.1	0	0	0	0
AC012353.1	0	0	0	0
AC012354.6	0	0	0	0
AC012354.8	0	0	0	0
AC012358.4	0.494626	0.637154	0.388402	0.733167
AC012358.7	0	0.142495	0	0
AC012358.8	0.644599	0.948963	0.322107	0.645251
AC012360.1	0	0	0	0
AC012360.2	0	0	0	0
AC012360.4	0	0	0	0
AC012360.6	0	0	0	0.0575678
AC012361.1	0	0	0	0
AC012362.1	0	0	0	0
AC012362.3	0	0	0	0
AC012363.10	0	0	0	0
AC012363.13	0	0	0	0
AC012363.4	0	0	0	0
AC012363.7	0	0	0	0
AC012363.8	0	0	0	0
AC012365.3	0	0	0	0
AC012368.1	0	0	0	0
AC012370.2	0	0	0	0
AC012370.3	0	0	0	0
AC012379.1	3.72955	0.748713	1.59742	0
AC012391.1	0	0	0	0
AC012414.1	0	0	0	0
AC012441.1	0	0	0	0.379279
AC012442.5	0.417231	0	0.327629	0.706798
AC012442.6	0	0.493481	0	0.283922
AC012445.1	0	0	0	0
AC012451.1	0	0	0	0
AC012454.4	0	0	0	0
AC012456.3	0	0	0	0
AC012456.4	0	0	0	0
AC012457.2	0	0	0	0
AC012462.1	0	0	0	0
AC012462.2	0	0	0	0
AC012462.3	0	0	0	0
AC012467.1	0	0	0	0
AC012485.1	0	0	0	0
AC012485.2	0	0	0	0.266775
AC012487.2	0.221932	0.163361	0.174271	0.187978
AC012493.1	0	0	0	0
AC012493.2	0	0	0	0
AC012494.1	0	0	0	0
AC012497.2	0	0	0	0
AC012499.1	0	0	0	0
AC012501.1	0	0	0	0
AC012501.2	0	0	0	0
AC012501.3	0	0	0	0
AC012506.1	0	0	0	0
AC012506.2	0	0	0	0
AC012506.3	0.332689	0	0	0
AC012506.4	0	0	0	0
AC012507.3	0	0	0	0
AC012507.4	0	0	0	0
AC012512.1	0	0	0	0
AC012513.4	0	0	0	0
AC012513.6	0	0	0	0
AC012531.23	0	0	0	0
AC012531.25	0	0	0	0
AC012564.1	0	0	0	0
AC012593.1	0	0	0	0
AC012594.1	0	0	0	0
AC012603.1	0	0	0	0
AC012613.2	0	0	0.0307174	0
AC012615.1	1.29119	1.58405	0	2.00502
AC012627.1	0	0	0	0
AC012667.1	0	0	0	0
AC012668.1	0	0	0	0
AC012668.2	0	0.0643617	0	0.148121
AC012668.3	0	0	0	0
AC012671.1	0	0	0	0
AC012671.2	0	0	0	0
AC012671.3	0	0	0	0
AC012671.4	0	0	0	0
AC013248.2	0	0	0	0
AC013262.1	0	0	0	0
AC013264.2	0	0	0	0
AC013267.1	0	0	0	0
AC013268.1	0	0	0	0
AC013268.3	0.152602	0.0561642	0	0.193883
AC013268.4	0	0	0	0
AC013269.1	0	0	0	0
AC013269.3	0	0	0	0
AC013269.4	0	0	0	0
AC013269.5	0	0	0	0
AC013271.3	0.959585	1.29496	1.19306	1.72715
AC013275.1	0	0	0	0
AC013275.2	0.933727	0.499859	0.866514	0.64708
AC013283.1	0	0	0	0
AC013394.2	16.7776	14.4669	12.6726	14.1093
AC013399.3	0	0	0	0
AC013401.1	0	0	0	0
AC013401.2	0	0	0	0
AC013402.1	0	0	0	0
AC013402.3	0	0	0	0
AC013402.4	0	0	0	0
AC013402.5	0	0	0	0
AC013403.13	0	0	0	0
AC013404.1	0	0	0	0
AC013406.1	0	0	0	0
AC013410.1	0	0	0	0
AC013410.2	0	0	0	0
AC013429.4	0	0	0	0
AC013429.5	0	0	0	0
AC013436.6	0	0	0	0
AC013437.2	0	0	0	0
AC013437.4	0	0	0	0
AC013437.6	0	0	0	0
AC013437.7	0	0	0	0
AC013439.4	0	0	0	0
AC013442.1	0	0	0	0
AC013444.1	0	0	0	0
AC013444.2	0	0	0	0
AC013448.1	0	0	0	0
AC013448.2	0	0	0	0
AC013449.1	0	0	0	0
AC013460.1	0	0	0	0
AC013463.2	0	0	0	0
AC013467.1	0	0	0	0
AC013468.1	0	0	0	0
AC013469.1	0	0	0	0
AC013470.6	0	0	0	0
AC013470.8	0	0	0	0
AC013472.3	0	0.0509269	0	0
AC013472.4	0	0	0	0
AC013474.4	0	0	0	0
AC013476.1	0	0	0	0
AC013477.1	0	0	0	0
AC013480.2	0	0	0	0
AC013489.1	0	0	0	0
AC013558.1	0	0	0	0
AC013717.3	0	0	0	0
AC013718.1	0	0	0	0
AC013727.1	0	0	0	0
AC013727.2	0	0	0	0
AC013731.1	0	0	0	0
AC013733.3	0	0	0	0
AC013733.4	0	0	0	0
AC013733.5	0	0	0	0
AC013737.1	0	0	0	0
AC013751.1	0	0	0	0
AC015600.1	0	0	0	0
AC015660.1	0	0	0	0
AC015688.3	0.971635	0.178802	0	2.46895
AC015691.13	0	0	0.260266	0
AC015726.1	0	0	0	0
AC015815.1	0	0	0	0
AC015815.2	0	0	0	0
AC015815.3	0	0	0	0
AC015815.4	0	0	0	0
AC015815.5	0	0	0	0
AC015815.6	0	0	0	0
AC015815.7	0	0	0	0
AC015815.8	0	0	0	0
AC015818.3	0	0	0.106089	0.114434
AC015818.6	0	0	0	0
AC015820.1	0	0	0	0
AC015849.12	0	0	0	0
AC015849.13	0	0	0	0
AC015849.14	0	0	0	0
AC015849.16	0.0616884	0	0.0242202	0
AC015849.19	0.363367	0.26747	0.570665	0.615551
AC015849.2	0	0	0	0
AC015871.1	0	0	0	0
AC015884.1	0	0	0	0
AC015922.5	0	0	0	0
AC015922.6	0	0	0	0
AC015922.7	0	0	0	0
AC015923.1	0	0	0	0
AC015933.2	0	0	0	0
AC015936.3	0	0	0	0
AC015969.3	0	0	0	0
AC015971.1	0	0	0	0
AC015971.2	0.496009	0.410745	0.340802	0.367609
AC015977.5	0	0	0	0
AC015977.6	0	0	0	0
AC015987.1	0	0	0	0
AC015987.2	4.98159	0	0	0
AC015989.1	0	0	0	0
AC015989.2	0	0	0	0
AC016113.1	0	0	0	0
AC016178.1	0	0	0	0
AC016178.2	0	0	0	0
AC016194.1	0	0	0	0
AC016251.1	0	0	0	0
AC016292.1	0	0	0	0
AC016292.3	0	0	0	0
AC016405.1	0	0	0	0
AC016405.2	0	0	0	0
AC016543.1	0	0	0	0
AC016553.1	0	0	0	0
AC016559.1	0	0	0.703243	0
AC016561.1	0	0	0	0
AC016575.1	0	0	0	0
AC016582.2	0	0	0	0
AC016586.1	0.262313	0.0643617	0	0.0740604
AC016597.1	0	0	0	0
AC016626.1	0	0	0	0
AC016626.2	0	0	0	0.36455
AC016629.3	0	0	0	0
AC016629.7	0	0	0	0
AC016629.8	1.1949	0.967508	1.21978	0.961488
AC016644.1	0	0	0	0
AC016670.1	0	0	0	0
AC016682.1	0	0	0	0
AC016683.5	0	0	0.129648	0
AC016691.2	0	0	0	0
AC016694.2	0	0	0	0
AC016696.1	0	0	0	0
AC016697.1	0	0	0	0
AC016697.2	0	0	0	0
AC016697.3	0	0	0	0
AC016700.2	0	0	0	0
AC016700.3	0.185097	0.136248	0	0
AC016700.4	0	0	0	0
AC016700.5	1.60716	1.18301	0.420671	2.04192
AC016700.6	0	0	0	0
AC016706.1	0	0	0	0
AC016708.2	0	0	0	0
AC016710.1	0	0	0	0
AC016712.1	0	0	0	0
AC016712.2	0	0	0	0
AC016716.1	0	0	0	0
AC016716.2	0	0	0	0
AC016717.1	0	0	0	0
[truncated: 55,774 more rows]
